# Supplementary material for: RACGAP1 and MKI67 are potential prognostic biomarker in hepatocellular carcinoma caused by HBV/HCV via lactylation
Source: Front Oncol. 2025 May 12;15:1537084. doi: 10.3389/fonc.2025.1537084 (PMC12104089; doi:10.3389/fonc.2025.1537084)
Supplement: Supplementary file 2 [file DataSheet2.xlsx]

## Sheet: Supplementary-S1
TCGA-LIHC Gene.symbol		GSE14520 Gene.symbol		GSE 25097 Gene.symbol		GSE114564 Gene.symbol
CSDE1		AASS		CLEC4M		A1BG
PTBP1		ABAT		CLEC4G		A2M-AS1
RNF10		ABCA6		CXCL14		AACS
CTNNA1		ABCA8		CLEC1B		AADAT
FAM120A		ABCB4		STAB2		ABCA12
THRAP3		ABCB4///ABCB1		BMPER		ABCC4
GDI2		ABCC4		DBH		ABCC9
RHOA		ABCC6		FCN3		ACAA1
LAPTM4A		ABCG2		OIT3		ACADS
CDC42		ABCG5		FCN2		ACADSB
ZNF638		ABHD2		MARCO		ACAN
SLC25A3		ABHD6		HHIP		ACBD7
ACTB		ACAA1		PTH1R		ACOX2
RAB7A		ACAA2		COLEC10		ACSBG2
TM9SF3		ACACA		CRHBP		ACSL4
CAPZB		ACACB		ECM1		ACSL6
GNB1		ACADL		CHST4		ACSM1
XRCC5		ACADS		CFP		ACSM3
SAR1A		ACADSB		ANGPTL6		ACSM5
STARD7		ACADVL		VIPR1		ACTG1P25
EIF2AK1		ACBD3		CCBE1		ACTL10
TMED2		ACBD4		ADAMTS13		ACTN2
SF3B2		ACLY		RSPO3		ACY3
ANAPC5		ACOX2		PHACTR3		ADAM21
GANAB		ACP1		NEK2		ADAM22
PAPOLA		ACSL1		TOP2A		ADAM23
HNRNPC		ACSL3		NXF3		ADAMDEC1
HNRNPM		ACSL4		SFRP5		ADAMTS13
DDX17		ACSL5		BMP5		ADAMTS14
ST13		ACSM2B///ACSM2A		GPR182		ADAMTS16
YY1		ACSM3		ANLN		ADAMTS18
ACIN1		ACSM5		HGF		ADAMTS4
TRPC4AP		ACTL6A		GPM6A		ADAMTS6
HNRNPL		ACY1		CDKN3		ADAMTSL4-AS1
TMEM248		ADAM9		LIFR		ADCY1
EIF4H		ADAMTSL2		ASPM		ADGRA3
UBTF		ADAMTSL3		MELK		ADGRB3
DDX5		ADCY1		LRAT		ADGRD1-AS1
YWHAE		ADGRA3		KIF4A		ADGRE1
SUPT6H		ADGRG6		SKA1		ADGRE3
UBE2D3		ADH1A		SLC5A1		ADGRE4P
PRPF19		ADH1B		CDCA5		ADGRG2
EIF4G2		ADH1C///ADH1B///ADH1A		SYT9		ADGRG7
PTGES3		ADH6		CDCA8		ADH1A
RAB5B		ADI1		COL6A6		ADH1B
SRSF3		ADIRF		CCL23		ADH1C
GNAI2		ADK		SFRP1		ADH4
TFG		ADNP		NUDT10		ADH6
EIF4G1		ADRA1A		CENPA		ADM
NCL		ADSL		PLAC8		ADM2
SNX17		ADSS		CENPF		ADORA1
HDLBP		AFM		RACGAP1		ADRA1A
TMEM59		AFP		HMMR		ADRA1B
SFPQ		AGFG1		KIF20A		ADRA2B
RPN2		AGL		CDCA3		ADRA2C
TARDBP		AGO2		MT1P2		AFAP1
KHDRBS1		AGXT		PAMR1		AFAP1-AS1
HNRNPA2B1		AIDA		NUF2		AFF2
CANX		AIM1		PRC1		AFM
AAMP		AKR1B10		UBE2C		AFP
PRKCSH		AKR1C3		PVALB		AGBL3
UBA1		AKR1C4		KIF18B		AGTR1
RBM39		AKR1D1		NTF3		AGXT2
CAP1		AKR7A3		DLGAP5		AKR1B10
SERINC3		ALAS1		BAI3		AKR1B15
TMEM127		ALB		ITLN1		AKR1C2
KDELR2		ALDH1B1		UBE2T		AKR1C3
TRA2B		ALDH1L1		PBK		AKR1D1
WDR33		ALDH2		CDH19		AKR7A3
HNRNPD		ALDH4A1		LYVE1		AKR7L
TMBIM6		ALDH5A1		DACH1		ALB
SRP14		ALDH6A1		ANKRD55		ALDH1A2-AS1
CLTC		ALDH8A1		SRPX		ALDH1L2
SERBP1		ALDOA		GNA14		ALDH2
HDGF		ALDOB		MRO		ALDH3A1
C1orf43		AMACR		PTTG1		ALDH8A1
ARF1		ANGPTL3		BUB1		ALDOB
CALM2		ANGPTL4		CLDN10		ALG1L1P
CIAO1		ANK3		STIL		ALKBH7
SURF4		ANO1		MASP1		ALLC
CELF1		ANP32E		CAP2		ALPK3
YTHDF1		ANXA10		CDK1		ALPL
UBC		ANXA2		CCNB2		AMBP
HNRNPU		ANXA2P2		C6orf173		ANG
TOMM70		AOX1		KCNJ16		ANGPTL6
EEF1A1		APCS		TTK		ANKRD1
ZDHHC5		APOA1		FOXM1		ANKRD13B
SAFB		APOC3		EXO1		ANKRD20A12P
RPN1		APOC4		NCAPG		ANKRD29
HNRNPK		APOF		CDC25C		ANKRD31
VCP		AQP3		HJURP		ANKRD45
YWHAB		AQP9		CYP1A2		ANKRD65
PDIA3		AR		PRKAR2B		ANKS1B
EEF2		ARG1		MT1M		ANKS6
DDB1		ARMC1		ST6GAL2		ANLN
SF1		ASGR1		HAND2		ANO2
CNBP		ASL		BUB1B		ANO4
HNRNPF		ASNS		CETP		ANXA10
HNRNPA3		ASPA		SLC26A6		ANXA13
RELA		ASPH		FAM189B		ANXA2P2
DDX23		ASPM		MKI67		ANXA2R-AS1
GRB2		ASPN		NPY1R		AOX1
MRFAP1		ASS1		IGFALS		AP1S3
COPG1		ATAD2		HAMP		APCS
EWSR1		ATF5		DTL		APLN
AP2A2		ATIC		TTC36		APOA1
DAZAP2		ATP1B3		GDF2		APOA1-AS
COPB2		ATP6V1C1		NUSAP1		APOA5
MORF4L1		AURKA		ECT2		APOBEC3B
PTMA		AUTS2		SPC25		APOBEC3B-AS1
SRSF10		AZGP1		FAM180A		APOC1P1
XRCC6		AZGP1P1///AZGP1		LEPREL1		APOC3
SND1		AZIN1		PDZRN4		APOF
PSAP		BAAT		PDE7B		APOH
DDX42		BAG2		CENPI		AQP3
BAG6		BBOX1		CDHR2		AQP7
NAP1L4		BCHE		KCNK17		AQP7P1
PPP1CB		BCKDHB		CDC20		AQP7P3
LSM14A		BDH1		CCNB1		AQP8
NORAD		BDH2		MND1		ARFGEF3
TAF15		BGN		ESM1		ARHGAP11A
ARCN1		BHMT		LRRN3		ARHGAP11B
SCAMP2		BHMT2		TRIP13		ARHGAP26-AS1
RPL15		BIRC5		SKA3		ARHGAP39
PICALM		BLVRA		NGFR		ARHGEF26
SF3B1		BOLA2B///BOLA2		RND3		ARHGEF26-AS1
ZNF207		BOP1		CEP55		ARHGEF37
TMEM214		BTBD3		FAM83D		ARID3A
CDV3		BTG3		SLITRK6		ARL4D
C11orf58		BTRC///TPR		KIF2C		ARNT2
COPZ1		BUB1B		ANXA3		ASB15
SUMO1		BUB3		KIF23		ASCL1
PCNP		C1orf106		NDC80		ASF1B
ATP5F1B		C1QTNF1		RP1-21O18.1		ASGR1
SEC61A1		C1R		TBXA2R		ASIC1
EIF1		C1RL		CCDC99		ASIC5
PCBP2		C1S		BCO2		ASPA
AP2M1		C4BPA		SGOL2		ASPDH
HADHA		C5orf22		RRM2		ASPG
H3-3B		C6		HIGD1B		ASPM
HMGB1		C6orf48		KIFC1		ASS1
RAB11A		C7		MT1JP		ASTN2-AS1
SERP1		C8A		CENPE		ATAD2
API5		C8B		NCAM1		ATAD3C
PDCD6IP		C8orf33		TFPI2		ATAD5
PPP2CA		C8orf4		KIF18A		ATG2A
MLF2		C9		C5orf34		ATOH8
TRIP12		CA12		TCF19		ATOX1-AS1
TPM3		CA2		KIF11		ATP1B2
ACTG1		CA5A		POLQ		ATP6
RAD23B		CACYBP		MT1P3		ATP6V0D2
HNRNPDL		CAMSAP2		CFTR		ATP6V0E2-AS1
SPTAN1		CANT1		CKAP2L		ATP8A2
CTDSP1		CANX		NRXN1		ATP8B1
UBE2R2		CAP2		MYOM2		ATP8B5P
SRSF7		CAPG		PLP1		AURKA
CALM1		CAPN3		DPT		AURKB
SRSF6		CAT		NCAPH		AVPR1A
APLP2		CBR4		RAD51		AXDND1
PUM2		CBS		CCNA2		AXIN2
U2AF2		CBX1		TMEM132C		AXL
SRSF5		CCL15///CCL14		ID1		AZGP1
HSP90B1		CCL16		DNASE1L3		AZGP1P1
PSMD1		CCL19		EFNB3		B3GAT1
DDX1		CCL20		C12orf48		B3GNT3
CALR		CCL21		E2F8		B3GNT5
MT-CO1		CCNA2		LILRB5		B4GALNT1
SET		CCNB1		AURKB		B4GALNT2
RPL3		CCNB2		AURKA		BAGE2
ATP5F1A		CCNE2		GPR128		BAIAP2L2
RAB1A		CCT2		TMEM26		BARD1
MGAT1		CCT3		FAM150B		BASP1
POLDIP2		CCT5		IL1RL1		BATF3
DAZAP1		CCT6A		RAD51AP1		BBOX1
HUWE1		CD14		EHD3		BCAN
MT-CO3		CD163		EME1		BCAN-AS1
HSPD1		CD1D		ITGA6		BCAS1
TM9SF4		CD302		CNDP1		BCAT1
MYH9		CD4		FAM54A		BCHE
SUPT5H		CD5L		APLN		BCL11A
NONO		CD81		ASF1B		BCL2L10
ARPC2		CDA		ZWINT		BCL9
H2AZ2		CDC123		SGOL1		BCO2
GSPT1		CDC14B		C1QTNF1		BDKRB1
USP7		CDC20		MT1L		BDKRB2
CMPK1		CDC23		CDCA2		BEND4
ARF6		CDC37L1		CXCL12		BEX2
UBE2N		CDC7		CCDC34		BFSP1
DHX30		CDHR2		LCAT		BICC1
ADD1		CDHR5		GLP2R		BICD1
TMED10		CDK1		INMT		BICDL1
APH1A		CDK4		NECAB3		BIRC5
NUCKS1		CDK7		PLVAP		BLM
TMED4		CDKN2A		ZIC2		BLNK
KCMF1		CDKN2C		C7		BMP10
P4HB		CDKN3		ANGPTL1		BMP4
HNRNPUL1		CDO1		TRAIP		BMPER
ACP1		CENPA		EZH2		BMS1P17
ARFGAP2		CENPF		THBS4		BMS1P18
HSPA9		CENPU		ZKSCAN3		BMS1P21
MT-ND4		CES1		FAM83F		BMS1P22
HNRNPA1		CES2		GABRP		BNIPL
OCIAD1		CETP		TROAP		BOLL
ABCF3		CFHR4		CSRNP1		BRCA1
SEC62		CFI		C14orf180		BRCA2
TIAL1		CFP		TPX2		BRINP1
ZFAND6		CFTR		KIF14		BRIP1
CCT7		CHD1L		PRIMA1		BRME1
STAU1		CHD7		ITGA9		BSPRY
WDR1		CHRD		E2F2		BTBD19
WAC		CHST4		MT1F		BTC
PTP4A2		CIDEB		EMR1		BTN2A3P
SRSF2		CKAP2		IL18R1		BTNL8
MKRN1		CKAP4		RAB25		BUB1
RAC1		CKAP5		GABRD		BUB1B
YTHDF2		CKLF		E2F7		BUB1B-PAK6
SRRT		CKS1B		SOX13		C10orf55
SELENOF		CKS2		NAT2		C10orf88B
GPBP1		CLEC1B		KCNH7		C11orf80
ARL1		CLEC4M		FBXL18		C11orf96
MT-CO2		CLGN		E2F1		C12orf56
SELENOT		CLIC1		GGT5		C12orf75
UBQLN1		CLN3		RFC4		C14orf180
RNF114		CLU		KBTBD11		C15orf48
PSMD11		CNIH4		KIF24		C17orf107
RBMX		CNPY2		SCRG1		C17orf78
HSP90AA1		COBLL1		KIF15		C18orf54
RAB21		COCH		NTN4		C1orf105
NRDC		COG2		PROM1		C1QA
NAA50		COG5		MSH2		C1QB
CFLAR		COL15A1		CDC37L1		C1QC
ARL8B		COL1A2		OLFML3		C1QTNF1
SCYL1		COL2A1		PTPN13		C1QTNF7-AS1
VAPA		COL4A1		CDC45L		C1R
ANXA7		COL4A2		FBXO43		C20orf96
CFL1		COL5A2		NCAPG2		C21orf58
MOGS		COL6A1		PLCXD3		C2CD4A
PSMD3		COL6A2		PTN		C2CD4D-AS1
MAP4		COLEC11		MCM8		C2orf27A
TSG101		COMT		ZFP36		C3orf22
SPG21		CP		C5orf54		C3orf85
NMT1		CPD		HMGCLL1		C3P1
CNOT2		CPEB3		RDH5		C4orf46
OTUD5		CPN1		CDKN2C		C5AR1
SLTM		CPN2		EDNRB		C5orf34
VDAC1		CPS1		RNASEH2A		C5orf46
ANP32A		CPS1-IT1		MDK		C5orf64
PSMF1		CPSF6		CKAP2		C6
XPO1		CPT2		FLVCR1		C7orf31
ILF3		CRHBP		LIN9		C8A
MORF4L2		CRISPLD2		JMJD5		C8B
CAPRIN1		CRYL1		PCDH9		C9
EIF2S3		CSAD		ADAMTSL2		C9orf152
ANAPC16		CSE1L		IDO2		C9orf24
SRSF4		CSTB		WDR67		CA12
HSP90AB1		CTH		FANCI		CA2
SNRNP200		CTSA		STEAP4		CABYR
PAK2		CTSO		TMEM27		CACNA1H
HNRNPA0		CUX2		C8orf4		CACNB4
FAF2		CXCL12		KLK11		CADM1-AS1
RTN3		CXCL14		CD244		CALHM6
ATP6AP2		CXCL2		FEZ1		CAMK2B
ELAVL1		CYFIP2		FGF23		CAMK2N2
RETREG2		CYP1A1		VMO1		CAP2
PTTG1IP		CYP1A2		C14orf68		CAPG
FXR1		CYP26A1		AADAT		CAPN13
TOX4		CYP2A13///CYP2A7P1///CYP2A7///CYP2A6		CLN3		CAPN9
DDX6		CYP2A6		DTYMK		CARD17P
MTA2		CYP2B6		FOS		CASC15
LRPPRC		CYP2B7P		CDC6		CASC9
STT3B		CYP2C18		MCM10		CASTOR2
SMU1		CYP2C19		HDAC11		CAT
CSNK1D		CYP2C8		FREM2		CAVIN2-AS1
QRICH1		CYP2C9		COX4I2		CAVIN4
IMMT		CYP2C9///CYP2C19		BCL9		CBFA2T3
AUP1		CYP2D6		GADD45B		CBLN1
KDELR1		CYP2E1		MTBP		CBR3
ECPAS		CYP2J2		SPG20		CBS
SCARB2		CYP39A1		TMEM106C		CBX2
CGGBP1		CYP3A4		ADRA2B		CCBE1
RBM10		CYP3A43		LHX2		CCDC102B
ACTR3		CYP3A5		LRRC55		CCDC112
METAP2		CYP3A7		CYP39A1		CCDC15
ATG13		CYP4A11		ORC6L		CCDC163
DDX3X		CYP4F12		GTSE1		CCDC170
RAB14		CYP4F2		TIMD4		CCDC187
OXA1L		CYP4F2///CYP4F3		LRRC4		CCDC192
ADAR		CYP4F3		SLC7A8		CCDC34
SSR3		CYR61		SYTL5		CCDC87
SYNCRIP		DAO		CELSR3		CCEPR
CDC37		DAP3		DNAH14		CCL14
ZDHHC3		DBF4		EFNA4		CCL15-CCL14
KHSRP		DCN		PYGO2		CCL2
FAM32A		DCXR		KCNN2		CCL24
GPBP1L1		DDX39A		GMNN		CCL3
ZNF24		DEFB1		TDRKH		CCL3L3
CD164		DEK		SCN7A		CCL4
GORASP2		DESI2		SCARA5		CCL4L2
KPNA4		DHODH		CD5L		CCNA2
ETF1		DHRS1		ETFDH		CCNB1
AP1B1		DHTKD1		MAN1C1		CCNB2
PPP1CA		DIEXF		CENPP		CCNE1
SEC31A		DIO1		ZSCAN2		CCNE2
MTCH2		DKC1		CYP26A1		CCNF
RPL19		DKK1		FDPS		CCNP
SON		DLG5		DIAPH3		CCR1
HSPA5		DLGAP5		PRIM2		CCR8
PSME4		DLK1		RBMS3		CD109
SPOP		DMD		IQGAP3		CD14
TEX261		DNAJC12		PDE2A		CD163
CALCOCO2		DNAJC2		PTPRB		CD200
SP1		DNAJC6		C21orf62		CD200R1L
DYNLL2		DNAJC9		RAMP3		CD209
YME1L1		DNASE1L3		PLK1		CD24
PRKAG1		DNMT1		RCAN1		CD244
YWHAG		DPT		NRG1		CD274
PSMD6		DPYS		MT1X		CD300A
GNAI3		DR1		CENPM		CD34
PPP6C		DTL		CILP		CD4
ERGIC3		DTYMK		IGF2BP3		CD5L
ERP29		DUSP1		CENPK		CD81
PSMD2		DUSP12		CASC5		CD81-AS1
AAR2		DUSP6		PPAPDC1A		CD82
KPNB1		E2F3		COLEC11		CDA
EXT2		ECHDC2		NEIL3		CDC20
GGNBP2		ECHDC3		ZNF572		CDC25A
ATP5F1C		ECHS1		C15orf42		CDC25C
G3BP1		ECM1		DSCC1		CDC37L1
NXF1		ECM2		CLIC6		CDC37L1-DT
YBX1		ECT2		RIC3		CDC45
EIF2B5		EDNRB		TNXB		CDC6
ACTR2		EEF1E1		ARHGAP10		CDC7
CLPTM1		EFHD1		MCM2		CDCA2
OGA		EGR1		DNMT3B		CDCA3
GOLGB1		EHHADH		TEK		CDCA5
SLC35A4		EIF5		NDST3		CDCA7
YTHDC1		ELOVL2		MFAP4		CDCA8
BFAR		EMC2		CLEC3B		CDH11
MAPK1IP1L		ENAH		FAM111B		CDH13
MCL1		ENO1		IL13RA2		CDH16
RTF1		ENO3		MAD2L1		CDH19
GOSR1		ENPEP		CENPL		CDH23
PSMD8		ENPP2		ATAD2		CDH24
SSR1		ENPP4		DBF4B		CDH6
IK		ENTPD5		SIGLEC11		CDHR2
MTCH1		EPB41L4B		OIP5		CDIN1
RBM14		EPHX2		SPRY2		CDK1
PLD3		EPRS		ERCC6L		CDKN2A
RIC8A		ESR1		DIRAS3		CDKN2B
PHB2		ETFDH		TBC1D16		CDKN2B-AS1
BCLAF1		ETNPPL		IL1RAP		CDKN2C
PRPF8		ETS2		SHBG		CDKN3
PPIA		EXPH5		MS4A6A		CDS1
BTF3		EZH2		NTRK2		CDT1
SRPRA		F11		ESR1		CEACAM20
NACA		F12		SOCS2		CEACAM4
PSMD12		F9		SPSB4		CEBPA-DT
SDF4		FABP1		CCNE1		CEBPD
EIF4B		FABP5P2///FABP5P7///FABP5		FOXF1		CECR7
RPL4		FADS1		C2orf40		CELF5
CCT8		FAH		RASGEF1B		CELF6
MT-ND1		FAHD2A		SERTAD1		CELSR1
ARF4		FAM134B		DEPDC1B		CELSR2
RRBP1		FAM13A		SQLE		CELSR3
BRD4		FAM149A		ZNF789		CEMIP
ATP5PB		FAM208A		PELI2		CENPA
SF3A1		FAM21A		LRRC4C		CENPE
SRP68		FAM50A		JDP2		CENPF
EPN1		FAM60A		THBD		CENPH
SEPTIN9		FANCI		MCM3		CENPI
UBE2D2		FAXDC2		OTUB2		CENPJ
NDFIP1		FBL		ANK3		CENPK
PCYT1A		FBLN5		CLEC9A		CENPL
SHISA5		FBP1		PKHD1		CENPM
COX7A2L		FCGR2B		IGSF3		CENPQ
MYL12B		FCN2		ATOH8		CENPU
BRK1		FCN3		JRK		CENPW
TPI1		FDPS		GSTZ1		CEP131
UBE2G2		FEN1		SASS6		CEP152
NUCB1		FETUB		MUC6		CEP55
PSMC6		FGA		CNTN4		CERNA1
CAB39		FGB		HGFAC		CETP
BRD2		FGFR2		EPHA2		CFAP20DC
IST1		FKBP11		RFX5		CFAP20DC-AS1
DDOST		FMO2		MFSD2A		CFAP20DC-DT
IFNAR1		FMO3		NRG3		CFAP221
DNAJC8		FMO4		SLC9A9		CFAP251
RPL7L1		FOLH1		NPY5R		CFAP276
OAZ2		FOLH1B		HELLS		CFAP43
PAFAH1B2		FOS		QKI		CFAP47
RSL1D1		FOSB		DDX19B		CFAP53
GORASP1		FOXM1		ZFP41		CFD
DDX24		FOXO1		ATP5SL		CFHR3
EIF5		FST		TK1		CFHR4
CCDC50		FTCD		ADAMTS2		CFI
ACTN4		FXYD1		ASPG		CFP
SSRP1		FYN		GK		CH507-145C22.1
TUFM		G0S2		PSPH		CHAC1
FN1		G6PC		NCOR1		CHAF1B
TMEM230		G6PD		SUV39H1		CHEK1
NUP98		GABARAPL1		ACADS		CHEK2
YPEL5		GABARAPL3///GABARAPL1		RFC3		CHIT1
ADIPOR1		GABRE		LPL		CHML
TNFRSF1A		GADD45A		MCL1		CHRM2
TMEM30A		GADD45B		ORC1L		CHRM3
UBE2K		GARS		TUBG1		CHRM3-AS2
MED29		GBA3		TARBP1		CHRM4
MT-ATP6		GBAP1///GBA		CCDC3		CHRNA4
CCNY		GBP2		HK3		CHST10
AK2		GCDH		BRCA1		CHST7
MT-CYB		GCGR		DUXAP10		CIB2
GHITM		GCH1		GPC3		CIBAR1-DT
TLN1		GCKR		SLC4A4		CIDEB
AKT2		GGPS1		CAMK4		CILK1
ITM2B		GGT5		CCDC163P		CIP2A
SETD3		GHR		LILRA2		CISH
CYFIP1		GINS1		SIGLEC7		CIT
RACK1		GJA1		ARHGEF11		CKAP2
PPP4R3B		GJB6///NTN3///IGKC		CCNE2		CKAP2L
RNF167		GK		TRIM45		CKMT2
SPTBN1		GLRX3		C10orf108		CKS2
STRAP		GLS		FOSB		CLCN1
PSMA4		GLS2		LY6E		CLCNKA
RPL6		GLYAT		IGJ		CLDN18
GRIPAP1		GM2A		IL33		CLDN4
CSK		GMFB		PEA15		CLEC12A
GRN		GMNN		TMEM82		CLEC1B
NRBP1		GMPS		MTHFD2L		CLEC3B
APEX1		GNE		CXCR2P		CLEC4D
TBC1D15		GNMT		KIAA1522		CLEC4E
CHCHD2		GNPAT		TLR4		CLEC4G
CTCF		GNS		WDR66		CLEC4M
PDAP1		GOLM1		PLK4		CLEC5A
ATXN10		GOLPH3L		MAMDC2		CLEC9A
USF2		GOLT1B		FEN1		CLGN
OSBPL2		GOT2		PNRC1		CLIC5
TM9SF2		GPC3		RNF150		CLN8-AS1
ARPC5		GPD1		ADRA1B		CLSPN
SNX3		GPLD1		ZFPM2		CLTCL1
SEPTIN7		GPM6A		EGR1		CLTRN
RAB6A		GRAMD1C		ADAMTS1		CLUL1
NDUFA10		GREM2		RAB11FIP4		CLVS2
GNB2		GRHPR		DSE		CNDP1
MESD		GSTA1		C1orf162		CNPY3-GNMT
LDHA		GSTA4		CD1D		CNR1
MRPS35		GSTM2		LSM11		CNTN1
RPL11		GSTZ1		ESCO2		CNTNAP4
BZW1		GTPBP4		SVEP1		COCH
TAX1BP1		GYG1		NCAPD2		COL11A1
UPF1		GYS2		PTGIR		COL11A2
CD63		H2AFV		C1orf112		COL15A1
MBNL1		H2AFX		ASPA		COL1A1
DDX54		H2AFY///TLR4		MT1A		COL1A2
GLG1		H2AFZ		IGHG1		COL22A1
CTBP1		HAAO		CDH13		COL24A1
USP15		HABP2		CAPN11		COL25A1
TMED9		HADH		SEMA6D		COL28A1
CBX3		HAGH		GALNT14		COL4A1
FKBP8		HAL		CHEK1		COL4A2
EIF3M		HAMP		PTGS2		COL4A2-AS2
AHCYL1		HAO1		CBFA2T3		COL4A3
SEPHS1		HAO2		HES6		COL4A5
RTF2		HAT1		IGSF10		COL5A1
MT-ND2		HBA1		FAM164C		COL5A2
PSMB5		HBA2		SERPINB8		COL5A3
IWS1		HBA2///HBA1		DCN		COL6A6
MAP3K11		HBB		SMAD9		COL7A1
OS9		HDAC6		CD163		COL8A1
FBRS		HEATR1		EFCAB2		COLCA1
LARP1		HELLS		C8orf51		COLEC10
WDR82		HEY1		ZFP62		COLEC11
POLR2E		HGD		SLCO1B3		COLEC12
GRK2		HGF		CD14		COMP
SNX5		HGFAC		PDGFRA		COMT
MRFAP1L1		HIC2		PLIN1		CORIN
RAP1A		HJURP		RUSC1		COX4I2
HNRNPH3		HLA-C		FAM99A		COX7B2
PSMC2		HLF		C1orf85		CPAMD8
ARF3		HLTF		SELP		CPE
COPA		HMGA1		CCHCR1		CPEB3
GNS		HMGB2		CCDC88A		CPED1
RPLP0		HMGCL		APOF		CPLX2
WBP2		HMGCS2		TCF21		CPN1
DNPEP		HMGN4		PLSCR4		CPNE7
COPS2		HMMR		SCAMP3		CPNE8-AS1
SEC11A		HN1		MMRN1		CR1
NUP214		HNRNPA3///HNRNPA3P1		GABARAPL1		CR1L
GAK		HNRNPR		ADCY6		CRACDL
HNRNPR		HOMER1		DUSP5		CRAT37
MT-RNR2		HP		CD207		CRB1
ERP44		HPD		SLC16A4		CREB3L1
ATP5MC2		HPGD		TCHH		CRHBP
PPM1G		HPR		HIST1H3C		CRHR2
SNX1		HPR///HP		FLAD1		CRISPLD1
SRP9		HPX		WHSC1		CRISPLD2
RPL5		HRG		LILRA5		CRNDE
CTTN		HS2ST1		LPA		CROCC2
SAFB2		HSD11B1		CYR61		CRYBG2
DBNL		HSD17B2		CPEB3		CSF1R
SF3B3		HSD17B6		CD69		CSF3R
EIF2B1		HSP90AB1		ADRA1A		CSMD1
ACTR1B		HSPA13		XRCC2		CSMD2
OSBP		HSPA14		FIGNL1		CSPG5
INTS14		HSPA4		SEMA5B		CSRNP1
CNP		HSPH1		KMO		CST7
REEP5		HYAL1		CDKN2A		CTHRC1
TOLLIP		ID1		SMPD3		CTNNA2
ANAPC13		ID2		ARHGAP11A		CTNNA3
TSN		ID2B///ID2		C6orf145		CTNND2
SKP1		ID4		SMYD3		CTSL
RPL10		IDI1		DNMT3A		CTSV
C6orf89		IER2		FITM1		CUX2
CLK3		IFITM1		WFDC1		CXCL10
MMADHC		IGF1		CD226		CXCL11
TMBIM1		IGF2BP2		LARP1B		CXCL12
MARCHF6		IGF2BP3		C4orf46		CXCL14
RAB18		IGFALS		KLRD1		CXCL2
NUDCD3		IGFBP1		P2RY12		CXCL3
PPP2R1A		IGFBP3		NOX4		CXCL8
SAP18		IGFBP4		C9orf100		CXCL9
SRRM2		IGHA2///IGHA1		MSTO1		CXCR1
RAD23A		IGHM		ALG1L		CXCR2
NARS1		IGHV4-31///IGHM///IGHG3///IGHG2///IGHG1///IGH///IFI6///F7		GCH1		CXCR2P1
YIPF4		IGKV1-5///IGKC		RECQL4		CYFIP2
SRP72		IGKV2-24///IGKV1-5///IGKC		SPIC		CYP17A1
ACAD9		IGL		AQP7		CYP17A1-AS1
PAICS		IGLJ3///IGLV2-14///IGLV3-25///IGL		C11orf82		CYP1A1
SS18		IGLJ3///IGLV2-14///IGLV3-25///IGLV4-3///IGL		C7orf58		CYP1A2
LAMP1		IGLV2-14///IGLV3-25///IGLV4-3///IGL		CENPH		CYP1B1
COPB1		IGSF3		C6orf167		CYP26A1
ZC3H15		IL1RAP		VTCN1		CYP27C1
STT3A		ILF2		CDCA4		CYP2B6
NUFIP2		ILF3		ZNF792		CYP2C19
TMCO1		IMPDH2		DUSP9		CYP2C8
GRSF1		INS-IGF2///IGF2		C14orf53		CYP2C9
NSUN2		INTS7		SMG5		CYP2E1
EIF3J		INTS8		C17orf87		CYP2U1-AS1
TMEM167A		IRAK1		PZP		CYP39A1
TRIM44		IRF8		PHLDA1		CYP3A4
TPT1		ISG20L2		IGHM		CYP3A7
KDM2A		ITGA6		TSLP		CYP3A7-CYP3A51P
TOP2B		ITGB1BP1		CCL19		CYP4A11
STK25		ITGB3BP		MLF1IP		CYP4A22
HINT1		ITIH1		SLC8A1		CYP4F2
TNKS1BP1		ITIH4		KIF20B		DACH1
USP19		IVD		TTF2		DACH2
CTNNB1		JCHAIN		FYN		DACT3
RPS25		JUNB		GPSM2		DAGLA
ASCC2		KAZN		CENPQ		DARS2
SLC38A10		KCNJ8		KLRF1		DBF4
TYK2		KCNN2		TMEM154		DBH
PDIA4		KDELR3		C22orf29		DBNDD1
GAPDH		KDM5B		PRKAB2		DCAF4L1
SCAF1		KDM8		PLSCR1		DCAF4L2
SRSF1		KHK		CYP3A4		DCAF8L2
MRPL42		KIAA0101		HS3ST3A1		DCDC2
SH3GLB1		KIAA0196		C8orf77		DCHS1
CAPZA1		KIAA0907		UROC1		DCLRE1C
BCL2L13		KIAA0922		CD4		DCST1
SUPT16H		KIF20A		DARS2		DCST1-AS1
DHX9		KIF2C		WDR72		DCSTAMP
DNAJB12		KIF4A		C7orf29		DCX
DUSP3		KLF9		NAAA		DCXR
PPP1CC		KLHL2		SPAG5		DDIAS
MYL6		KLHL23		GABRB3		DDT
VPS26A		KLKB1		EPB41L4A		DDX11
WIPI2		KMO		C9orf103		DDX11-AS1
PAFAH1B1		KNTC1		ADORA3		DDX53
MRPL19		KPNA2		CYB561D1		DEFA1
NDUFS1		KYNU		RNFT2		DEFA3
NDUFB5		LAGE3		GSTM5		DEFB131B
PPP3R1		LAMC1		GPR83		DEFB132
ATP6V1A		LANCL1		CNTN1		DELEC1
EFTUD2		LAPTM4B		C1orf104		DEPDC1
HP1BP3		LBR		MBNL2		DEPDC1B
MRPL3		LCAT		PGM5		DEPDC7
PPP2R5C		LCN2		PRR11		DEPP1
COPS7A		LECT2		CNTN3		DGAT2
HNRNPH2		LEPR		MYBL2		DGCR9
DSTN		LGALS3		BCAT2		DGKI
NDUFB4		LGALS8		PRELP		DHCR24-DT
RNPS1		LGR5		SRD5A2		DHODH
PRPF40A		LHX2		ACAA1		DHRS1
CAPNS1		LIME1		SMO		DIAPH3
ATP6V1E1		LINC-PINT		HOXA13		DIAPH3-AS1
CAND1		LIPC		CXCL2		DIO2
LMAN2		LIPG		MAPT		DIO3OS
C9orf78		LMNA		CDC25A		DIPK2B
EIF2A		LOC652826///PSMC4		NME5		DIRAS2
CALM3		LOC654164///CYP4A22///CYP4A11		SLC28A3		DIRAS3
USP9X		LOC727893///PDE4DIP		TMPRSS2		DISP2
SEC13		LOC731049///UBE2S		GJC1		DKK1
PWP1		LOC731059///MSTO1		RANBP3L		DKK2
SGTA		LONP2		DBC1		DKK4
TMEM259		LPA		SPATS2		DLEC1
BMS1		LPAL2		BMP6		DLEU1-AS1
RAB10		LPCAT1		LYPD2		DLEU2L
BSDC1		LPGAT1		CD34		DLG5
RNH1		LRRC1		KCNJ10		DLGAP2
B2M		LRRC59		SCD5		DLGAP5
RPS6		LSM4		NOSTRIN		DMBT1
BET1L		LUM		SLC14A1		DMC1
DNM2		LY6E		OLFM1		DMP1
HNRNPH1		LYRM4		RNF152		DNA2
ATF4		LYVE1		CHAF1A		DNAH11
PSMC3		MACROD1		RDM1		DNAH12
PEX13		MAD2L1		LRRC20		DNAH14
TIMMDC1		MAGEA3		PXMP4		DNAH3
ACTR1A		MAGEA6		SLCO4A1		DNAJC12
CAST		MAGED4B		PRIM1		DNAJC6
RAB5A		MAGI1		SPATA18		DNASE1L3
SEC63		MAN1C1		NSUN6		DNM3
TPP1		MAP4K4		MTL5		DNMT3B
PDS5A		MAPK1		FOXD2		DNMT3L
PTPN18		MAPK9		NEU1		DOCK3
SMIM15		MAPRE1		TP53I3		DPF3
SUMO2		MARCKS		GNAO1		DPT
SCFD1		MARCO		MSRA		DPY19L2P2
USP10		MASP2		F3		DRAIC
PIGT		MAT1A		RAD54L		DRC7
URI1		MBL2		TRPV6		DSC1
GTF2F1		MCM2		LRRN1		DSCAM
KDSR		MCM3		LPAR1		DSCC1
MTPN		MCM4		COL15A1		DSN1
MAPKAP1		MCM5		ACACA		DSPP
ILRUN		MCM6		RASGRF2		DSTNP2
EIF4A2		MCM7		CDKN2AIPNL		DTL
ERGIC1		MDK		CABLES2		DTNA
PSMB2		ME1		CAMK2B		DTX1
EFCAB14		MEIS3///HSPB1		KLHL23		DTYMK
PSEN1		MELK		AGBL3		DUOX1
DNAJC7		MEP1A		MYCT1		DUSP2
UBXN6		METTL5		OTX1		DUSP5
MOB1A		MFAP3L		C21orf91		DUSP5P1
UBAP1		MGLL		NR4A3		DUSP6
TMX2		MID1IP1		ZGPAT		DUSP9
EIF3F		MIR22HG		SIGLEC1		DUT-AS1
CHMP4B		MKI67		GGT6		DUXAP10
ZFP36L1		MMD		SHCBP1		DUXAP8
CYB5R3		MME		ENAH		DUXAP9
BUB3		MMP12		TPPP2		DYDC2
PSMB4		MMP9		PRLR		DYNC1I1
HADHB		MOB4		DSN1		DYNLT4
GCN1		MOSPD1		GCKR		DYNLT5
PSME3		MPC1		C12orf34		E2F1
RBM15B		MPDZ		TMEM100		E2F2
UBE2L3		MPZL1		ARHGAP15		E2F7
FLNB		MRC1		CD300A		E2F8
XBP1		MRPL13		CALN1		EBF1
VPS29		MRPL42		GRASP		EBF2
IPO8		MRPL9		KNTC1		EBI3
ISCU		MRPS17		ST6GALNAC1		ECM1
CALD1		MS4A6A		CBLN2		ECT2
ARPP19		MSH2		PCK1		EDA2R
RANBP2		MSRA		MAVS		EDARADD
TIMM23		MST1		DHODH		EDIL3-DT
QARS1		MST1L		FOXK1		EEF1A2
RIPK1		MT1E		PLIN2		EFCAB12
ABCF1		MT1F		PSRC1		EFHD1
CCT6A		MT1G		HIST1H2AM		EFNA3
DAD1		MT1H		PROM2		EFNA4
HMCES		MT1HL1		CLRN3		EFNB3
SUPT7L		MT1M		FAM13A		EGFEM1P
RSL24D1		MT1X		ASPDH		EGFLAM
USP24		MT2A		MCC		EGLN3
EPS15		MTHFD1		IPCEF1		EGOT
DNAJC21		MTR		DPF3		EGR1
MBD1		MTTP		OLFML2B		EGR2
CUL1		MUC13		FAM134B		EGR3
DNAJA1		MUT		FOLH1B		EHD3
TAPBP		MXRA5		ANTXR2		EHF
TBL1XR1		MYLK		ACSL1		EHMT2-AS1
NBR1		MYO10		AJAP1		EID3
NAA60		MYO5C		LAMA2		EIF5A2
PUM1		N4BP2L1		TACSTD2		ELF3-AS1
TGOLN2		NAAA		FGL2		ELFN2
GTF3C1		NAP1L1		PDZRN3		ELOVL2
SPG7		NAT1		AIFM2		ELOVL2-AS1
DHCR24		NAT2		ADM2		ELOVL7
RPS4X		NCAPG		GRHL2		EMC3-AS1
SZRD1		NDC80		SCGB3A1		EML6-AS1
RANBP3		NDRG1		CTTNBP2		ENAH
PPHLN1		NDRG2		TGFA		ENAM
NPLOC4		NEAT1		DNAJC6		ENOX1
MBTPS1		NEB		TSPYL5		ENPP2
KTN1		NECAB3		FANCG		ENPP5
PPIG		NEDD4L		ASAP3		ENPP7P13
RAB11B		NEK2		PXDNL		ENTPD2
NISCH		NEK7		CRISPLD2		ENTREP3
SCAP		NELFE		RNF165		EPCAM
FAM120AOS		NEU1		CYP2C8		EPHA2
SEC16A		NME1		PROZ		EPHA2-AS1
NDUFS2		NMRK1		FPR2		EPHB1
RPL7A		NNMT		SLC19A3		EPHB2
GOLGA2		NOL7		ALLC		EPHX2
PRDX3		NOP56		FXYD6		EPIC1
SF3A3		NPC1		GREB1L		EPN3
CTSB		NPC1L1		CLEC12A		EPPK1
RTN4		NPM1		PFKFB2		EPS8L3
UQCRC1		NPY1R		GPR65		ERCC6L
EIF3I		NQO1		GRM8		ERICH2
RBM17		NR0B2		SLITRK2		ERICH5
EI24		NR1I2		CCL2		ERLIN1
LTBR		NR1I3		PTGIS		ERV3-1-ZNF117
WAPL		NR3C2		CLSTN2		ESCO2
DCTN2		NR4A1		TREH		ESM1
SLC35C2		NR4A2		PABPC4L		ESPL1
YIPF3		NRAS		DUSP2		ESPNP
NEK9		NSUN6		P2RY13		ESR1
KBTBD2		NT5DC2		TACC3		ETFDH
PSMG2		NUP107		CEP152		ETS2
UBE2Z		NUP133		POLE2		ETV4
SMG7		NUP155		ATAD5		EVPL
PGRMC2		NUP205		CCL21		EXO1
RPLP1		NUP37		AGPAT1		EYA2
RPS11		NUSAP1		RARB		EYS
APEH		NVL		C16orf75		EZH2
MARK3		OAT		SPON1		F11
ARHGAP1		ODC1		C8orf33		F11-AS1
UBE3B		OGDHL		LILRB1		F2
NR1H2		OLA1		MUSTN1		F2RL3
NMD3		OLFML3		TMEM71		F8
PFKL		ORMDL2		AGBL5		F9
AP2B1		OTC		ENO3		FAAP24
ECE1		P4HA2		GHR		FABP2
OSTC		PAIP1		ATP8B1		FABP4
ELP2		PAMR1		AGPAT9		FAM111A-DT
PSMA7		PARP1		C20orf96		FAM111B
PDXDC1		PARP12		HSD17B13		FAM124B
DENR		PBK		PDLIM5		FAM133A
SBDS		PBLD		CRNDE		FAM133CP
BIRC2		PCK1		CXCL6		FAM135B
RTRAF		PCK2		EXPH5		FAM151A
LRPAP1		PCNA		SLC17A8		FAM161A
DPP9		PCOLCE		MEX3A		FAM163B
DIAPH1		PCOLCE2		WDR76		FAM167B
KIAA0319L		PCSK6		RBP1		FAM169A
RPS13		PDCD2		MT1G		FAM180A
KARS1		PDGFA		SLC35B3		FAM183A
RNF41		PDGFC		SLC26A2		FAM186A
NSFL1C		PDGFRA		ZNF251		FAM200C
PPCS		PDIA6		SGMS2		FAM221B
EIF3B		PDK4		SIX4		FAM222A
SARAF		PDLIM5		NDUFA4L2		FAM227A
PPP1R8		PDXDC2P		PLCE1		FAM3B
TOMM20		PDZK1IP1		ANXA10		FAM72A
GATAD2A		PEA15		VWA2		FAM72B
AP3D1		PEG10		MMP11		FAM72C
PRKAR1A		PEMT		IL18RAP		FAM72D
ESYT1		PER1		SERPINB9		FAM78B
CNDP2		PFDN4		VSIG10		FAM81A
BAZ1B		PFKFB1		SIGLEC9		FAM83D
LONP1		PGM1		GPM6B		FAM83H
RBBP7		PHGDH		SIGIRR		FAM83H-AS1
WBP11		PHLDA1		ITGB8		FAM86JP
WDR45B		PHLDA2		GCDH		FAM99A
XPO6		PIGC		ERBB4		FAM99B
RAN		PIK3R1		THBS1		FAM9B
PITPNB		PIPOX		BET3L		FANCB
PSMA3		PIR		ITPKA		FANCD2
LMF2		PKM		FNDC4		FANCD2OS
UBXN4		PLA2G16		ESRRG		FANCG
AARS1		PLAC8		ANO3		FANCI
SNX2		PLCB1		GINS4		FAP
SCAF11		PLEKHF2		VSIG4		FAR2P1
AAAS		PLG		TRIM59		FASN
PSME1		PLG///LPA		hCG_2039148		FAT1
MRPS16		PLGLA		FGFR1		FAUP4
CLUH		PLGLB1///PLGLB2		KLRK1		FBLIM1
DYNC1H1		PLIN1		PPBP		FBN3
MARCHF5		PLP2		CXorf36		FBP1
GNAS		PLPP3		MS4A7		FBXL18
ATP6AP1		PLPPR1		FANCE		FBXL19-AS1
GNA11		PLSCR4		C11orf93		FBXL21P
AP2A1		PLVAP		EOMES		FBXO27
RAB3GAP1		PLXNC1		DEPDC7		FBXO39
UBE3A		PNMA1		KIAA1524		FBXO43
PHC2		PNO1		PPAP2B		FBXW10
CHTOP		PODXL		STAU2		FBXW10B
LRRFIP2		POGK		ACOT8		FCAR
USP5		POLE2		IRF8		FCER1G
NCOA4		POLR2K		C1QTNF7		FCGR2B
VMP1		POLR3C		RXFP1		FCGR3A
PPP1R12C		PON1		NF2		FCGR3B
MAPK14		PON3		ITGB3BP		FCGRT
VKORC1L1		PPARGC1A		CPT2		FCN2
GSK3B		PPP1R1A		SLC23A2		FCN3
ENSA		PRC1		ALMS1		FEN1
ATP5MC3		PRCC		FPR1		FENDRR
PRPF6		PRELID3B		TMC7		FER1L6
DCAF6		PRELP		F11		FERMT1
TOP1		PRG4		EPS8L3		FEZ1
CDC27		PRIM1		MYOT		FEZF1-AS1
ARL6IP1		PRKAG2		ZNF295		FFAR2
RRAGA		PRKDC		KCNN3		FGA
TUBB		PRMT3		FAM55C		FGB
NAT10		PROC		SKAP1		FGF12
LRRC47		PRODH		NALCN		FGF13
WDR48		PRODH2		CREM		FGF14-AS2
B4GALT1		PROZ		ABCA9		FGF14-IT1
NELFCD		PRPF4B		CR1L		FGF19
DAP		PSD3		PLA2R1		FGFR1
NDUFV1		PSMB4		NNMT		FGG
SLC39A9		PSMD10		KLK10		FHAD1
SAMD4B		PSMD14		GINS3		FHDC1
TXNDC11		PSMD4		MXRA5		FHL1
DDX18		PSME3		WDHD1		FIGNL1
LSG1		PSPH		GAS1		FIRRE
PPP4R3A		PTGIS		TMEM201		FITM1
SEPTIN2		PTH1R		IGF1		FLICR
STAT3		PTTG1		NTRK3		FLJ39095
AP1M1		PUS7		CLDN15		FLVCR1
HM13		PXMP2		FLT3		FLVCR1-DT
LIN7C		PZP		ADH4		FMO1
DCAF5		QDPR		CCRN4L		FMO6P
RTCB		RAB17		TCFL5		FMR1-AS1
EIF4E2		RAB26		FBLN5		FNDC1
USP39		RAB29		TCEAL7		FNDC4
CCT2		RABIF		FAM40B		FOLH1
YWHAQ		RACGAP1		SMC4		FOLH1B
MARCHF7		RAD21		LAG3		FOLR2
CCT3		RAD51AP1		CST7		FOS
GMPR2		RALA		TUBE1		FOSB
PSMD13		RAN		HIST1H3H		FOSL1
RER1		RAP2A		SNCA		FOXD2
MFN2		RBBP8		ID3		FOXD2-AS1
ARHGAP35		RBCK1		MCM4		FOXM1
DCTN4		RBL2		CD109		FOXN4
SART1		RBM12		GLYATL1		FOXO1
FYTTD1		RBM3		PODN		FOXP3
SECISBP2		RBM34		SNAI1		FOXQ1
SLC25A5		RBP1		TIGD7		FPR1
ERLEC1		RCAN1		HCLS1		FPR2
PAF1		RCL1		OAT		FRAS1
PTCD3		RCN2		IGF2BP1		FRG1DP
TNPO1		RDH16		SULF2		FRG1EP
SRRM1		RDH5		SLC22A1		FRG1FP
OPA1		REG3A		OSBPL3		FRG1JP
SARS1		RFC1		GLYAT		FRMD5
SLC25A39		RFC3		DTX1		FRMPD1
LMNA		RFC4		RASD2		FRRS1L
JUP		RFK///LYZ		ZIC5		FSD1L
SSU72		RFX5		MAP3K9		FSIP1
SART3		RGN		CSPG5		FSIP2
C16orf72		RGS5		LSS		FSIP2-AS1
NFYC		RHEB		GPR126		FSTL4
NUB1		RHOB		TGFBR3		FTCD
PFN1		RIDA		ENG		FTCD-AS1
FASTKD2		RMI1		SOX12		FXN
TRAM1		RNASE4///ANG		STAB1		FXYD1
RPS9		RND3		AKAP12		FXYD6
SNRNP70		RNF125		GREM2		FZD3
RBBP6		RNF187		ST6GALNAC3		FZD6
MRPL32		ROBO1		TIGD1		FZD8
GFM1		RORA		CD274		G0S2
PABPC4		RPN2		ACSM3		G6PD
CPSF2		RPS21		PLA2G5		GABBR2
CNOT8		RPS6KC1		RCL1		GABRA2
IL6ST		RRAGD		C8orf79		GABRD
EIF2S2		RRM1		CR1		GABRE
PRDX6		RRM2		ALPL		GABRQ
LTA4H		RRP15		MAPK8IP2		GAD1
SERINC1		RRS1		ZEB2		GADD45B
MAGT1		RUNDC3B		ABHD2		GADD45G
SMAP2		S100A10		VSIG2		GAL3ST1
RPL13A		S100P		ITGAD		GAL3ST4
PRRC2A		SAA1		EPHA3		GALNT13
SUB1		SAA2///SAA1		SOCS3		GALNT14
PTPRA		SAA4		F8		GALNT16
TXLNA		SAC3D1		CH25H		GAMT
NPM1		SAE1		HIST2H2AC		GAP43
FLOT1		SARDH		KLRB1		GAPLINC
EIF3D		SATB1		STARD5		GAREM1
MTIF2		SCAMP3		SAMD5		GARIN6
CCDC47		SCNM1		PRICKLE1		GAS2L3
CAPN1		SCP2		NR4A1		GASK1A
MRPL16		SCRIB		C22orf37		GATM
UBA52		SDF2L1		FMO2		GBA1
C5orf15		SDS		BLM		GBA3
UQCRC2		SEC14L2		PAIP2B		GBAP1
MBD2		SEC23B		KCND3		GC
AP1G1		SELENBP1		HIF1AN		GCDH
ANXA11		SERPINA10		LAMC3		GCGR
VAPB		SERPINA4		PALM2		GCH1
RPS8		SERPINB1		ID4		GCHFR
PLBD2		SERPINC1		CLEC10A		GCKR
RMDN3		SERPINE1		KCNJ15		GCNT4
WBP1L		SERPINF2		CDKN2B		GDAP1L1
HSPA8		SERPING1		CYTIP		GDF2
FUS		SERPINI1		PEX11G		GDPD1
RSRC2		SF3B4		ATP13A4		GFRA1
CENPB		SFN		TGM3		GHR
UBA5		SGCE		CDK5R1		GIHCG
ALKBH5		SH3YL1		ANKRD43		GINS1
CCNI		SHBG		LTBP4		GINS2
YIPF5		SHMT1		ACAT1		GINS3
EIF2S1		SIGIRR		MESP2		GINS4
MYL12A		SIK1		DPY19L1P1		GJA5
RPS18		SKAP1		KLF8		GJA9
CHMP5		SLBP		SH2D1A		GJC1
CTSL		SLC10A1		FAM46C		GLDN
HSPA4		SLC12A4		BCKDHB		GLOD5
GID8		SLC16A2		CENPN		GLP2R
GLYR1		SLC16A4		TYSND1		GLTPD2
BNIP2		SLC17A2		FAM59A		GLUD2
NECAP2		SLC17A3		C9		GLUL
TBC1D9B		SLC1A1		C14orf105		GLYAT
PDHA1		SLC1A2		IRF4		GLYATL1
MSL1		SLC1A4		ABI3BP		GMNN
GPX4		SLC22A1		GATA3		GNAO1
COPS8		SLC22A7		SPNS2		GNAZ
TRIM26		SLC23A2		NFAM1		GNE
ADH5		SLC25A15		OLFML2A		GNG4
DAG1		SLC27A2		DLEU7		GNLY
RAB2A		SLC27A5		LAMC1		GNMT
CPSF7		SLC28A1		UGT2B7		GOLGA2P10
STAT5B		SLC2A2		HMOX1		GOLGA2P7
ERCC3		SLC35D1		TMEM125		GOLGA6A
LEPROT		SLC37A4		STEAP3		GOLGA6C
VPS39		SLC38A2		FAM150A		GOLM1
PPP6R3		SLC38A4		PLXDC1		GORAB
GPR108		SLC38A6		RAB20		GPAT4-AS1
PPP4C		SLC46A3		BASP1		GPC3
SHMT2		SLC47A1		EPB41L4B		GPC3-AS1
RPS7		SLC4A4		SULT1B1		GPD1
STAMBP		SLC6A12		KLKB1		GPM6A
JAK1		SLC6A13		AXL		GPM6A-DT
HSBP1		SLC6A16		GSPT2		GPR137C
RIOK3		SLC6A8		FAT4		GPR146
SETX		SLC7A1		NHEDC2		GPR158
TTC17		SLCO1B1		ENDOD1		GPR162
BLOC1S6		SLCO1B3		SAR1B		GPR182
DHX15		SLCO2B1		CA2		GPR35
TXNDC15		SMAD6		GPR19		GPRC5A
RPL31		SMARCA4		FBP1		GPRC5D
KLF3		SMARCC1		EBF1		GPRIN1
RPL10A		SMC3		PPP1R16A		GPX2
SPPL3		SMC4		BHLHE22		GPX7
PPP1R10		SMYD3		CHRDL1		GREB1
COX7C		SNRPB		PIF1		GRHL3-AS1
ACADVL		SNRPD1		RGAG4		GRHPR
SYAP1		SNRPD2		PHYHD1		GRIA4
LRRC41		SNRPE		AKR1D1		GRIK2
LRRC59		SOBP		VNN1		GRPR
ARF5		SOCS2		ONECUT2		GSDMC
GABARAPL2		SORBS2		BDH2		GSDME
EIF5B		SORD		MPEG1		GSK3B-DT
TMEM50A		SORD2P///SORD		SYT13		GSTA4
RNF130		SORL1		SDC3		GSTCD
SYMPK		SOX4		PDCD1LG2		GSTM5
TRA2A		SOX5		MYO10		GSTT2
ANKLE2		SOX9		CSAD		GSTZ1
IDH1		SPAG5		IGLV3-21		GTF2IP7
KEAP1		SPARC		IL1B		GTF2IRD1
CTSZ		SPATA6L		RRAGD		GTSE1
AFTPH		SPINK1		LST1		GUCY1B2
TOR1A		SPON2		ZNF461		GUCY2C
CLPTM1L		SPP1		WNT11		GUCY2D
MTMR14		SPP2		STX11		GUCY2EP
MAP2K1		SQLE		ADAMTSL3		GVQW3
HLA-E		SQSTM1		IL2RB		GXYLT1P3
SACM1L		SRD5A1		C13orf34		GXYLT2
ARHGEF1		SRD5A2		CDC7		GYS2
PHRF1		SRI		SFN		GZMH
FBXW5		SRPX		C15orf43		H1-1
DTX3L		SSR1		COL28A1		H1-5
INTS1		SSR2		SFTA1P		H2AC1
DELE1		SSX1		RASSF9		H2AC11
RPS3		ST3GAL6		MPPED1		H2AC12
ATG3		STAB1		COL14A1		H2AC13
DAP3		STAB2		GYS2		H2AC14
TXN2		STAM		GZMK		H2AC15
MRPL35		STARD5		DNALI1		H2AC16
CAPZA2		STEAP3		EGR3		H2AC17
MCFD2		STIP1		LEPR		H2AC18
WDR26		STK17A		C12orf39		H2AC19
CRK		STK39		GINS2		H2AC21
ZMPSTE24		STMN1		SH3PXD2B		H2AC2P
PLXNB2		SUB1		MT1DP		H2AC4
NFX1		SUCO		PDE1A		H2AC7
LRP1		SULT1A1		KLF4		H2AC8
SYPL1		SULT1A2		SELE		H2BC1
WASL		SULT1A4///SULT1A3		ATF3		H2BC10
SEPHS2		SULT1C2		GPR146		H2BC11
SF3B6		SULT1E1		PLA2G4A		H2BC13
ATP2A2		SULT2A1		SDPR		H2BC14
LARP4		SUZ12		IGFBP6		H2BC15
MKNK2		SYNCRIP		ALDH1B1		H2BC17
RBM22		SYNE1		P4HA2		H2BC18
CLPX		SYNJ2		FOXN4		H2BC20P
SPCS3		SYPL1		TLX1		H2BC21
ZFAND3		TACC3		PLCB1		H2BC3
DNTTIP2		TACSTD2		GBA3		H2BC6
HNRNPAB		TAF9		PLXNC1		H2BC7
PSME3IP1		TARBP1		TLCD1		H2BC8
ZFR		TAT		HAO2		H3C1
CSNK2A1		TBC1D16		RGS5		H3C10
RETREG3		TBCE		MUM1L1		H3C11
DHX8		TBXA2R		RTKN2		H3C12
SNW1		TCEAL9		ABLIM3		H3C13
TLE5		TCEB1		THY1		H3C14
MDH2		TDGF1P3///TDGF1		KRTCAP3		H3C15
PLRG1		TDO2		CTH		H3C2
RNF13		TES		MASP2		H3C3
YIPF6		TF		CTHRC1		H3C4
PEBP1		TFPI		PBLD		H4C1
RPL23		TFR2		FSTL4		H4C13
TMEM33		TFRC		THAP2		H4C14
YES1		TKFC		UST		H4C15
CHP1		TKT		MFAP3L		H4C4
ZFP91		TM4SF1		SMC2		H4C9
NUMB		TMCO1		UGT2B11		HAGLR
ADNP		TMED3		C1orf74		HAMP
ETFA		TMEM106C		KRT7		HAND2
DDX56		TMEM38B		SLC16A13		HAO2
BRAP		TMEM45A		ZNF605		HAO2-IT1
CTDSP2		TMEM47		HIST1H2BJ		HASPIN
SLC39A7		TMEM97		C2orf88		HAVCR1
NCBP2		TMPO		TRIM22		HBA1
DYNLL1		TNS2		ABCC9		HBA2
GUCD1		TNXB		C1orf183		HCAR2
RPS14		TOMM20		TGFB3		HDAC11
CD99		TOP2A		FXN		HDC
MED24		TOPBP1		FHL1		HECW1
MRPS5		TOX3		GEN1		HELLS
TBRG4		TP53BP2		SH3YL1		HERC2P4
GOLPH3		TP53I3		MLYCD		HEY1
TNPO3		TPD52		CHST7		HGF
PEX26		TPD52L1		POU2AF1		HGFAC
TADA3		TPGS2		C3P1		HHIP
FTL		TPRKB		HSD17B2		HHIP-AS1
MFF		TPX2		PLA2G16		HHIPL2
TUBGCP2		TRIB1		DUSP6		HIVEP2-DT
OIP5-AS1		TRIM16L///TRIM16		FANCB		HJURP
PPIB		TRIM22		LDB2		HK3
ZCRB1		TRIM24		GLS2		HKDC1
NEPRO		TRIM37		PMFBP1		HLA-G
UBE2J1		TRIP13		GADD45G		HLTF
ARMC8		TSC22D3		UGT2B10		HMCN2
MPHOSPH8		TSHZ1///BGN		GNAZ		HMGA1
EML4		TSKU		PRNP		HMGCLL1
SYVN1		TTC13		TNFRSF10D		HMGCS2
DARS1		TTC38		FCRL5		HMMR
ZBED1		TTK		MCM6		HMMR-AS1
MRPL37		TTR		TCL1B		HNF1A-AS1
UBE2H		TUBA1B		CD1C		HOGA1
ILF2		TUBA1C		LDHD		HORMAD1
IDH3B		TUBB2A		GAS2L3		HOTTIP
FBXO7		TUBG1		TTC39A		HOXA10
PURB		TUFT1		ACADL		HOXA10-AS
TRAPPC3		TXNDC9		IGKV3-20		HOXA13
C6orf62		TXNIP		HCK		HOXA3
COASY		TXNRD1		CA13		HOXA5
ARAF		TYMS		ASPN		HOXD4
MAP3K2		UBA2		IL7R		HOXD8
CXXC5		UBAP2L		IFITM1		HP
PSMA5		UBD		HIST1H3E		HPGD
IRF2BP2		UBE2C///PAK3		TNFRSF4		HPR
INTS11		UBE2Q1		LIMCH1		HPX
SPPL2A		UBR5		CYP3A43		HRC
STX12		UCHL5		MMP7		HRCT1
EPAS1		UCK2		SERPINI1		HROB
CNIH1		UFC1		BRIP1		HS3ST3A1
ATG16L1		UGT1A3///UGT1A1///UGT1A4///UGT1A9///UGT1A5///UGT1A6///UGT1A7///UGT1A8///UGT1A10		C17orf91		HS3ST3B1
MRPS30		UGT1A4		GPT2		HSD17B13
TRIM28		UGT1A6		ECM2		HSD17B2-AS1
CLDND1		UGT2B15		FLRT2		HSD3B1
UBE2Q1		UGT2B17///UGT2B15		ISX		HSD3BP4
TMEM14C		UGT2B28		PNMA2		HTR1D
PSMC4		UPB1		C19orf77		HTR2A-AS1
SLC4A1AP		USP1		SLC22A10		HTR4
OAZ1		UTP18		SORT1		HUNK
ATMIN		UXS1		COL6A2		HYDIN2
MT-ND3		VBP1		ZNF462		IBSP
AHNAK		VCAN		IL24		ICAM3
ELOA		VIL1		PTGER2		ID1
GDI1		VIPR1		PRKCB		ID2
IPO7		VNN1		FAM38B		IDO1
TMEM109		VNN2		CNKSR1		IER2
LAMP2		VPS45		TSPAN7		IFI27
IFITM3		VPS72		BCHE		IFITM10
NELFB		VRK1		LILRB2		IFITM2
EIF1B		VSIG4		DYDC2		IGDCC4
NUDT21		WDR12		TPBG		IGF2-AS
TFE3		WDYHV1		MYCN		IGF2BP1
SMAD2		WHSC1		OSBP2		IGF2BP2
NGLY1		WIPF2		RPS29		IGF2BP2-AS1
TOMM22		XDH		TIAM1		IGF2BP3
DNAJA3		XPOT		SYTL3		IGFALS
VPS26B		YWHAB		PAQR4		IGFBP2
GUSB		YWHAH		HDC		IGFBP3
CNPPD1		YWHAZ		CD8A		IGFBPL1
MRPL30		ZBTB16		CRTAM		IGHD
PRDX5		ZBTB20		C6orf97		IGKV2D-29
STMP1		ZC3H13		AKR7A3		IGLV2-28
ARIH1		ZCCHC24		SPP2		IGLV7-43
LARS1		ZFP36		ACADSB		IGLV7-46
DGCR2		ZGPAT		B3GAT1		IGSF1
MICU1		ZNF706		FAIM3		IGSF10
SUCLG1		ZWINT		MYO1A		IGSF3
GLOD4				KIAA1383		IHH
THAP4				C1QA		IL10
AGPAT3				COX7B2		IL13RA2
EIF5A				DHDPSL		IL17D
GBF1				CYP1A1		IL1A
TMEM123				COMT		IL1B
REPIN1				HOXD9		IL1RAP
SMAD4				CDCA7		IL1RAPL1
GOLGA3				HIST2H2BC		IL1RAPL2
N4BP1				SLC7A11		IL1RN
UBP1				C9orf68		IL2RA
MACF1				SYNPO2		IL31RA
CYTH1				GCOM1		IL33
KIF3B				CYP4V2		IL5RA
TRIM8				VEPH1		IL6
PMPCB				CTSL2		IL6ST-DT
TSR2				EPHB1		ILDR2
UBB				CCNL1		IMMP2L
KIAA1191				CCR1		IMPG2
NFE2L1				SLC4A10		INAVA
MARF1				GPT		INCENP
ATL2				TECTA		ING2-DT
CACUL1				CBX2		INMT
OTUB1				RAI2		INSC
HIPK3				PGBD1		INTS8
TTC3				ADK		IQCA1
KCTD20				DNAJC12		IQCD
ZC3H4				MMAA		IQCH
RPS16				C1orf38		IQGAP3
EIF4EBP2				FOXO1		IRF2BPL
PAIP1				GRIA3		IRX3
MDH1				PFKFB3		ISM1-AS1
PCIF1				PTPRC		ISX
ELAC2				TMEM47		ITGA2
SENP5				RNF43		ITGA6
MAPKAPK5				HCG8		ITGA6-AS1
MRPS10				LCP2		ITGA9
CKAP5				GPD1		ITGAD
ASB8				CHRM3		ITGB3BP
FGFR1OP2				ATP6V0D2		ITGB6
LMAN1				RELN		ITIH1
ABCD3				TMEM45A		ITIH4
RPL22				ABCA8		ITIH4-AS1
DBI				PODXL		ITLN1
RHOT2				CYP4A11		ITLN2
SNAP29				GALNT3		ITPK1-AS1
CIRBP				SIGLEC5		ITPKA
ACP2				PAFAH1B3		IYD
SNX4				THRSP		IZUMO1
MTDH				PROK2		IZUMO4
RARS1				DLL1		JAG1
LAMTOR1				CD300E		JAG2
MYO9B				CYBRD1		JCAD
RPL24				SUCNR1		JDP2
RPS27A				ZDBF2		JPH1
BSG				FREM1		JUN
GLB1				MRGPRF		JUNB
USP48				IKZF1		JUND
LRRFIP1				KIAA1462		KAAG1
RPL29				NAALADL2		KAZALD1
UBR2				SULT1C2		KAZN
MIEF1				PIGZ		KBTBD11
MAPK1				C20orf118		KCND3
BAG5				AQP4		KCND3-AS1
PPP1R15B				SEMA3E		KCNE1
KIF5B				AFM		KCNH1
TNIP1				PBX1		KCNH7
NOLC1				EPB41L3		KCNJ10
PSMB7				SLAIN1		KCNJ11
SNX33				ITK		KCNJ4
UNC50				GSTP1		KCNK17
SNU13				MYEOV		KCNMA1
UBA3				CYP2C19		KCNMB2
NDUFA4				CD247		KCNMB2-AS1
BANF1				SIGLEC16		KCNMB3
SCOC				FILIP1L		KCNN2
GOLGA5				NR3C2		KCNN3
DYRK1A				HOXD8		KCNQ1OT1
SLC9A3R1				HSPB6		KCNQ3
CCT4				GPRASP1		KCTD13-DT
AKAP1				STXBP4		KDM8
PARN				SELL		KIAA1522
UHMK1				COX7A1		KIAA1549
CDK9				SULT1E1		KIAA1614-AS1
CDC16				MME		KIAA1755
PEF1				CYP2J2		KIF11
RPL27				GSTA4		KIF14
TMED7				CLGN		KIF15
TINF2				LYPD6B		KIF18A
CWC15				NKX3-1		KIF18B
SLAIN2				CD8B		KIF19
RBPJ				GRAMD1C		KIF1A
ENO1				AOAH		KIF20A
TMEM167B				G6PD		KIF20B
ATPAF1				CYP2C9		KIF23
NIT2				PFN4		KIF23-AS1
ATP6V1G1				PRSS8		KIF26B
GPS1				GLOD5		KIF2C
NKIRAS2				KPNA7		KIF3A
PPP2R5E				TTC39B		KIF4A
MACROH2A1				PRKG1		KIFC1
MFSD1				CXCR1		KIZ-AS1
BCCIP				COCH		KLF4
SLC35E1				ANKRD37		KLHL23
DMAC2				SAMSN1		KLHL31
EIF3G				NT5DC2		KLHL7-DT
PARP1				RALYL		KLKB1
IMP4				RGS18		KLRF1
TCF25				MBL2		KNL1
PTPN23				CLEC2B		KNSTRN
NPTN				TPD52L1		KNTC1
DLST				MOGAT2		KPNA2
RBM12				CCDC68		KPNA7
CASC3				PTGDS		KRT20
GGCX				CES7		KRT222
MRPS27				CEACAM6		KRT23
PPM1A				RAG1		KRT86
SRP54				DACT1		KRT87P
STX5				ANK2		LAMA3
RALY				IGLJ3		LAMA4
AHSA1				APOA5		LAMB3
LARP4B				RASL12		LAMC1
ZNF664				ADCY5		LAMP3
ATXN2				SLC27A5		LANCL1-AS1
HCFC1				CYP7B1		LAPTM4B
POLR2D				RUNX3		LARGE2
TPRA1				KCNA3		LCAL1
PDHB				ZSWIM5		LCAT
FCGRT				ARHGAP9		LCIIAR
DDX41				PCDH18		LCN2
ATP13A1				EIF4E3		LCTL
PCGF5				CXCR6		LDHD
NCLN				PTPRN2		LDLR
THUMPD3				RNF180		LDLRAD1
CUL4A				FOSL1		LDLR-AS1
MYD88				DOCK3		LEF1
ATG12				IRAK3		LENEP
RAB35				CSPG4		LGALS4
USP14				NFYA		LHFPL3-AS2
EMC7				FOXP2		LHX2
UBE2B				PEMT		LHX4
STOML2				HRCT1		LHX4-AS1
RCC1L				BACH2		LIFR
LASP1				FADS2		LILRA1
LUC7L3				HOXD3		LILRA2
HDAC1				HMGA1		LILRA5
SMARCD2				OXT		LILRB1
TERF2IP				PF4		LILRB5
CREBBP				GJB2		LIMASI
RPL37				PDE4B		LIME1
ERAL1				PARVG		LIN28B
CAMKK2				C13orf18		LIN9
TARS1				SPRYD4		LINC00161
GTPBP1				APCDD1		LINC00189
ATP6V0E1				IL18		LINC00221
ITCH				TRAT1		LINC00308
GSTK1				CXCR2		LINC00355
PPP1R7				TBXAS1		LINC00397
MCMBP				PTPRD		LINC00482
DCAF12				HS3ST3B1		LINC00484
LYPLA2				TRAM1L1		LINC00485
ICMT				GNAL		LINC00504
TENT2				TAGAP		LINC00548
SPCS1				CFHR3		LINC00598
RALA				GSN		LINC00607
IARS2				SOX6		LINC00622
PPP3CB				TBX15		LINC00638
CCDC90B				C6		LINC00645
XRN2				ZNF385C		LINC00665
SNX14				HAAO		LINC00673
RPL32				SLC41A2		LINC00824
CYP20A1				TNFSF4		LINC00844
STRN4				DMGDH		LINC00870
ERH				TRPV3		LINC00880
CDK13				CCL25		LINC00886
DNAJB6				ISLR		LINC00896
SETD2				MNS1		LINC00907
MGRN1				PCSK9		LINC00944
VPS35				NETO2		LINC01091
FKBP1A				PTGS1		LINC01093
UBA2				DACT3		LINC01124
FKBP15				ITIH4		LINC01134
PRRC1				ALDH8A1		LINC01139
MRPL49				EPPK1		LINC01142
CORO1C				VASH2		LINC01151
STIM1				OGDHL		LINC01186
OSTF1				BBOX1		LINC01224
MAEA				FAM65B		LINC01226
PRKACA				RNF144A		LINC01279
CRBN				ADH6		LINC01285
DVL3				DCDC5		LINC01344
VPS26C				MEP1A		LINC01348
RPL14				GCGR		LINC01415
TCTN3				KLRC3		LINC01416
FLII				CHRNA4		LINC01419
PGK1				SPINK1		LINC01426
SLC35B1				ALB		LINC01430
DCAF7				GREB1		LINC01446
KPNA1				SPINK5		LINC01451
PRKAA1				GPR18		LINC01554
CLNS1A				S100A12		LINC01572
MADD				PRKDC		LINC01595
CRKL				KANK1		LINC01611
FARSA				LUM		LINC01614
ARMC10				SLC39A5		LINC01639
COX15				TNN		LINC01667
TRIM27				TDO2		LINC01670
ARHGEF12				RDH16		LINC01671
NCBP1				CSF1R		LINC01681
DCAF10				CYP2E1		LINC01705
MAN1B1				HOXA10		LINC01719
COPS6				IYD		LINC01748
CMTR1				GPR158		LINC01750
PBXIP1				GUCY1A3		LINC01754
IGFBP4				CDH23		LINC01767
NCSTN				PVRIG		LINC01808
GOSR2				PDE11A		LINC01818
SYF2				FXYD1		LINC01836
SERPINA1				RORB		LINC01843
RPL35A				GFRA1		LINC01847
PNKD				CYFIP2		LINC01876
G3BP2				IL6		LINC01948
MCCC2				NBEA		LINC01966
YWHAH				PRUNE2		LINC01980
SHOC2				LGI1		LINC01981
BCL7B				PRICKLE2		LINC02006
EXOC3				MAGEA1		LINC02012
TRAPPC12				L3MBTL		LINC02027
TOM1				ADRB1		LINC02038
FGD5-AS1				HIST1H4E		LINC02042
ARL14EP				C6orf115		LINC02055
WTAP				C21orf34		LINC02068
MEN1				C9orf150		LINC02082
TXNL1				AGXT2		LINC02097
MLEC				SEMA6A		LINC02100
CLINT1				PHGDH		LINC02127
MOV10				PYROXD2		LINC02232
TRMT112				SLA2		LINC02241
CPSF6				ODZ1		LINC02244
ITGB5				ROBO1		LINC02250
ABI1				SCTR		LINC02275
HDAC3				NR4A2		LINC02284
FBXO3				RBM24		LINC02288
COLGALT1				PIK3CD		LINC02289
RPS2				TCN1		LINC02290
WNK1				SATB1		LINC02315
CUL4B				SLITRK3		LINC02331
SIRT2				SLC27A2		LINC02352
RAB22A				ITIH5		LINC02365
RPL41				GNMT		LINC02384
MYO1C				ACSL4		LINC02388
RNF11				RASD1		LINC02394
NIPBL				C1QC		LINC02405
SLU7				COTL1		LINC02421
HEXB				FTCD		LINC02428
DCTD				EGFL6		LINC02433
ADRM1				SLC17A3		LINC02438
MAP2K7				WNT2		LINC02445
ANP32B				SLAMF7		LINC02465
CD59				EGR2		LINC02466
CHD8				ZNF519		LINC02475
EDEM2				SPOCK1		LINC02476
PRDX1				FCER1A		LINC02487
BTBD1				ACOT12		LINC02490
RNF14				GLT8D2		LINC02506
JAGN1				ARID3A		LINC02516
TMEM131				SLC44A5		LINC02542
SLC35F5				TMOD1		LINC02561
CEP63				EVI2B		LINC02565
HERPUD2				SLC6A13		LINC02595
ARPC3				SLC28A1		LINC02616
NINJ1				SLC2A9		LINC02669
ACTR10				CD38		LINC02698
BUD23				PCOLCE		LINC02700
MIA2				CNTFR		LINC02701
RBM5				CCL5		LINC02702
YTHDF3				PKHD1L1		LINC02703
PTPN1				DBNDD1		LINC02705
GTF2H1				MRAP2		LINC02732
RPL27A				B4GALNT1		LINC02754
GPI				PRKAA2		LINC02802
NDUFS3				SLC2A3		LINC02804
TADA2B				KCNE1L		LINC02806
CHD2				MT1B		LINC02809
AMFR				NXN		LINC02818
YWHAZ				TM6SF2		LINC02820
CSE1L				NCALD		LINC02826
DDX46				GEM		LINC02835
IL13RA1				EFNA5		LINC02882
ATP6V1D				SGCD		LINC02888
FAM98A				MYC		LINC02889
COX11				NCKAP5		LINC02912
MACO1				FZD1		LINC02923
UMPS				ALS2CR4		LINC02939
POLE3				SPINT2		LINC02964
FAM114A1				SH3GL2		LINC02966
ZNF592				PLEKHH2		LINC02982
RC3H1				SIGLEC10		LINC03007
CLU				PEAR1		LINC03015
SLC25A6				SCN3A		LINC03026
ATG2A				HGD		LINC03027
UBAP2L				WNT9A		LINC03034
GLO1				FADS1		LINC03040
PDE12				SARDH		LINC03044
C4orf3				EPO		LIPC
MARS1				CDA		LIPT2-AS1
PNRC2				ATAD3C		LIX1-AS1
KIF1C				ZNF57		LMNB1
RAB5C				FAS		LMO3
SDHD				XDH		LNCAROD
UBAC2				HOXD10		LNCOC1
EID1				SLC6A16		LNCRNA-ATB
KDM5C				ARHGAP33		LOC100128317
ZC3H18				ANGPTL3		LOC100128993
DR1				SLAMF6		LOC100129316
CTSD				CA12		LOC100130027
GRINA				C1QB		LOC100130256
EHMT1				CPZ		LOC100130587
SNX9				CENPO		LOC100134040
EEF1B2				FAM9B		LOC100288637
AKR1A1				TREM2		LOC100335030
LETMD1				EMR2		LOC100505498
C3				QSOX1		LOC100505851
GNAQ				CD48		LOC100506071
RPL18				DSEL		LOC100506403
AHCY				NAP1L5		LOC100507002
EIF2AK4				KCNK9		LOC100507053
VAV2				SLC7A7		LOC101059949
STAT2				DUSP5P		LOC101060632
REEP3				FRMD6		LOC101926889
ABHD10				GNG4		LOC101926935
ADIPOR2				tcag7.1196		LOC101926964
PTPA				ADAMTS4		LOC101927078
HECTD3				LDOC1		LOC101927136
CUX1				GPRC5A		LOC101927183
SIN3A				SAA4		LOC101927209
AGT				MSI1		LOC101927345
ATP2C1				NEB		LOC101927366
ATRAID				FAM53A		LOC101927521
ARMH3				SH2D2A		LOC101927536
UTP6				HIC2		LOC101927723
FAF1				CLDN11		LOC101927727
CLTA				ANGPTL4		LOC101927745
EXOC4				NAP1L3		LOC101927756
WDTC1				CD80		LOC101927790
GIGYF2				SPN		LOC101927857
BCAP31				CES8		LOC101927896
PARK7				SLC1A2		LOC101927942
SDC1				PTGDR		LOC101928228
ESD				EYA2		LOC101928263
RPS27				CA3		LOC101928269
YIF1A				ALPK3		LOC101928277
EDF1				CELF2		LOC101928295
JOSD1				FGFR2		LOC101928331
RNF115				DIO2		LOC101928347
TIPRL				FGR		LOC101928384
LRRC8A				CHSY3		LOC101928491
OXSR1				ABCB4		LOC101928499
HAX1				2023-09-03		LOC101928517
PJA2				TNF		LOC101928529
TFAM				TXNRD1		LOC101928565
CHID1				SEMA3D		LOC101928631
CLASP1				MEP1B		LOC101928669
WDR61				ABCG2		LOC101928722
MSL2				DOCK2		LOC101928775
SKIV2L				ADM		LOC101928819
FEM1B				TLR2		LOC101928911
NEK6				ESRP1		LOC101928961
SDHC				UQCRB		LOC101928988
SEC61B				TMEM169		LOC101928994
MAPK8				S100A8		LOC101929007
ADAM10				IRS1		LOC101929028
SYNGR2				C18orf56		LOC101929128
INSR				CLDN2		LOC101929256
CD46				ANKRD9		LOC101929347
PLOD1				RAC2		LOC101929479
TMED5				TEF		LOC101929532
TSPYL1				SIRPB1		LOC101929645
TBCD				PTGER4		LOC101929828
PPP1R11				EDN1		LOC101930100
RHBDD1				NAMPT		LOC102723347
POMGNT1				CYP2B7P1		LOC102723382
RPS24				GFPT2		LOC102723576
OGFR				SHMT1		LOC102723701
PRDX2				PON1		LOC102723753
IGF2R				SLC17A1		LOC102723769
RAP1B				SDS		LOC102723834
GAPVD1				TRPM8		LOC102723846
SPCS2				SLC24A3		LOC102723847
PTPRF				CD79A		LOC102723914
HECTD1				RNF157		LOC102723961
EHD1				HSD11B1		LOC102724001
RPL36AL				C1QTNF3		LOC102724135
SERPING1				LTBP1		LOC102724149
TMEM63B				CD33		LOC102724245
PITPNA				CADM2		LOC102724319
HACD3				MMP12		LOC102724379
FUBP3				PRF1		LOC102724393
MEPCE				GLIS3		LOC102724416
EPRS1				ALDH1A3		LOC102724420
R3HDM2				FYB		LOC102724434
STK11				LDLRAD1		LOC102724542
TMEM203				UGT3A1		LOC102724560
ARHGDIA				HLA-DPB1		LOC102724584
SPATS2L				NCOA7		LOC102724586
ZNF146				DEFB1		LOC102724813
CRAT				TUSC1		LOC102724851
NOL11				SIX2		LOC102724858
NFE2L2				TUSC3		LOC102724859
VPS4B				STXBP6		LOC102724883
ZMYND11				NR6A1		LOC102724908
POLR1D				FHL2		LOC102724938
DIDO1				UPK3A		LOC102724948
TMEM41B				RASGRP4		LOC102725051
HMGN2				C8orf42		LOC105369147
SUDS3				FAM110C		LOC105369151
SCAF4				TCTEX1D1		LOC105369315
TPD52L2				TERT		LOC105369370
HERPUD1				TRIM71		LOC105369468
PEX19				NEXN		LOC105369469
RHEB				TPRG1		LOC105369511
HMG20B				MCTP2		LOC105369513
CRTC2				PRND		LOC105369621
MAX				FAM133A		LOC105369668
DPAGT1				CYP4F2		LOC105369682
RNF185				HLA-DOA		LOC105369689
ERBIN				FUT2		LOC105369699
MAN2A1				GALNTL6		LOC105369812
PHACTR4				C16orf54		LOC105369816
AKAP8				GIMAP1		LOC105369819
DESI1				F9		LOC105369828
PABPC1				LAMA3		LOC105369842
URGCP				RASL11B		LOC105369844
STIP1				HIST1H2AG		LOC105369863
NUDC				PRG2		LOC105369919
TCP1				CSMD1		LOC105369944
GSS				FMOD		LOC105369946
TBC1D20				PRODH2		LOC105369983
PTMS				CYBB		LOC105370062
RYBP				MAST4		LOC105370063
STK40				ASPH		LOC105370114
CCDC92				PLA2G1B		LOC105370259
EAPP				DPP10		LOC105370307
SETD1A				TMC8		LOC105370412
AFF4				UBXN10		LOC105370419
SEH1L				SLC25A15		LOC105370420
MRPS7				COL4A4		LOC105370421
RPL12				C1orf51		LOC105370504
SIGMAR1				hCG_17324		LOC105370519
ECHS1				CPXM2		LOC105370583
PRKAR2A				RP11-35N6.1		LOC105370588
HARS1				CD180		LOC105370743
ELK1				ACSM5		LOC105370772
GART				WNK4		LOC105370777
TEX264				MS4A1		LOC105370781
ESYT2				HIST1H2AJ		LOC105370820
GNL2				STOM		LOC105370824
SYNRG				ZIC4		LOC105370878
DCTN1				ROPN1B		LOC105370887
FAM107B				PTPN22		LOC105370921
MAPKAPK2				SP5		LOC105370941
ABCE1				SLC17A2		LOC105370997
PHB				MAGEC2		LOC105371036
SAP30BP				CD3E		LOC105371050
ANAPC2				RBP5		LOC105371094
MFAP1				CHST9		LOC105371254
PNN				IGSF1		LOC105371291
NUDT5				LY86		LOC105371366
MED16				TCAM1		LOC105371382
TNPO2				A1BG		LOC105371427
CHMP2B				CYP8B1		LOC105371529
PGGT1B				FAAH2		LOC105371566
EIF4A3				PIK3C2G		LOC105371608
CDS2				PHYHIPL		LOC105371637
BCAS2				NKD2		LOC105371642
CSTF1				CYP4X1		LOC105371657
NOP53				KCNMA1		LOC105371664
UBXN1				GPR180		LOC105371675
CMTM6				CD55		LOC105371770
SPAG9				SLC1A1		LOC105371864
HTT				PCDH7		LOC105371867
SMNDC1				RGS2		LOC105371953
PPP4R2				CARD18		LOC105371954
CORO1B				ACTN2		LOC105371959
ITGA1				BHMT		LOC105371965
ATG5				PLEK		LOC105372061
NCKAP1				KIAA1244		LOC105372140
POLR2A				SCNN1A		LOC105372209
AP3M1				DCAF4L2		LOC105372210
DHRS3				SPOCK3		LOC105372214
SLC25A1				NKG7		LOC105372263
RNF141				MNDA		LOC105372266
SEC23IP				HTR1D		LOC105372270
GRPEL1				PGC		LOC105372310
ARL6IP5				HPGD		LOC105372316
COQ5				GABBR1		LOC105372321
FAU				ARHGAP20		LOC105372427
MYDGF				CRP		LOC105372485
PSMB1				KDM4C		LOC105372503
PAIP2				B3GNT5		LOC105372521
CERT1				NQO1		LOC105372524
MRPL44				NOS2		LOC105372539
HBS1L				LILRA3		LOC105372579
PLS3				MMP2		LOC105372613
PHF14				DSCR8		LOC105372614
CWC25				NR1I2		LOC105372666
SEL1L				TMEM156		LOC105372709
RBM6				DUOX1		LOC105372764
FTSJ3				SLC25A18		LOC105372801
DLD				CDHR3		LOC105372857
KIAA2013				SPIRE1		LOC105372862
PPP6R2				BAIAP2L2		LOC105373017
PRRC2C				ARMCX3		LOC105373030
PHF20				ZNF300		LOC105373116
PDHX				GPR177		LOC105373150
NSA2				FAM149A		LOC105373154
PIP4K2B				CYP2C18		LOC105373163
PTEN				LRRC19		LOC105373195
TRIAP1				DPPA4		LOC105373225
TLK1				MBOAT2		LOC105373265
RPA1				AEBP1		LOC105373269
CIAO2A				NOTCH3		LOC105373270
DERL1				NPW		LOC105373304
TMUB2				SMC1B		LOC105373311
RBM33				GZMA		LOC105373349
VTA1				REN		LOC105373369
ATP13A3				SDR42E1		LOC105373411
ATP6V1B2				ACCN2		LOC105373424
RPS5				TFF2		LOC105373467
COX4I1				PAGE4		LOC105373475
RNF187				PAPPA		LOC105373594
NCOR2				FCRL3		LOC105373636
TAOK2				AKR7L		LOC105373663
CHMP1A				AKNA		LOC105373682
STARD3				KYNU		LOC105373703
TMEM94				SDCBP2		LOC105373709
PLEC				SSTR2		LOC105374024
RAD21				LGR6		LOC105374121
RPLP2				MATN3		LOC105374127
KDM5A				PLAUR		LOC105374128
HPCAL1				SCD		LOC105374145
RNF7				BCAT1		LOC105374151
UROD				SLC10A1		LOC105374191
SDF2				WASF3		LOC105374200
RPL37A				NLGN4X		LOC105374235
DHX16				STK39		LOC105374298
MED15				STAC		LOC105374506
NBAS				HIVEP1		LOC105374555
MUL1				CPN1		LOC105374657
PMPCA				FLRT3		LOC105374673
ARFGAP1				BCL11B		LOC105374739
SUMO3				HPD		LOC105374746
H1-0				AOX1		LOC105374748
UFM1				TNFRSF17		LOC105374828
GINM1				GPC4		LOC105374848
PYM1				C1orf168		LOC105374879
SLC44A1				CRYAB		LOC105374943
DUS1L				SLC46A3		LOC105374974
ZMAT2				IFI44L		LOC105374985
CDKN1B				GPR171		LOC105374995
UTP3				SGPP2		LOC105375097
CSNK1G2				NPR3		LOC105375151
EIF3A				TAT		LOC105375153
POLDIP3				DMRTA1		LOC105375172
TMX4				MUC13		LOC105375183
EMC10				NPC1L1		LOC105375328
SCAMP4				PRAME		LOC105375334
OPTN				ARL14		LOC105375434
DLG1				ADH1A		LOC105375457
RBM25				PYCR1		LOC105375463
GOLM2				PTGFR		LOC105375520
ZNF33A				CCR2		LOC105375549
SDHB				BCL2A1		LOC105375641
TBCA				HLF		LOC105375642
INTS3				CSF2RB		LOC105375655
ATG4B				FAM19A5		LOC105375670
KRR1				GZMB		LOC105375728
CIR1				EPCAM		LOC105375737
AGFG1				THEMIS		LOC105375752
ARFIP2				SLCO4C1		LOC105375781
SMARCA5				HHIPL2		LOC105375798
MAGED2				APLNR		LOC105375821
RNPEPL1				RASGRP1		LOC105375825
RPL13				NPFFR2		LOC105375829
EMC3				SOSTDC1		LOC105375846
HNRNPLL				KCNK5		LOC105375884
APOE				HAS2		LOC105375886
NRBF2				ART4		LOC105375906
SLC30A5				PPM1E		LOC105375918
STRADB				AMIGO2		LOC105375919
COQ10B				PPP1R1C		LOC105375924
SP100				CPS1		LOC105375936
STX17				KCTD12		LOC105376011
TUBB4B				CNGA1		LOC105376041
CEP20				VWF		LOC105376042
FBXO28				LAMC2		LOC105376065
TBK1				NDN		LOC105376110
TRIR				GUCY2C		LOC105376182
CUL2				SLCO1B1		LOC105376183
COX5A				AASS		LOC105376184
POLD2				OLFML1		LOC105376188
OST4				LECT2		LOC105376201
IPO5				ABCC4		LOC105376232
CC2D1B				GPR183		LOC105376235
RC3H2				RND1		LOC105376240
SENP2				SEZ6L2		LOC105376253
ATP6V0D1				SP8		LOC105376278
ORMDL3				ANKRD29		LOC105376326
MAP4K4				MAEL		LOC105376436
MAP2K2				AGXT2L1		LOC105376678
ADPGK				TINAG		LOC105376695
GTF2A2				KIAA1199		LOC105376950
MPC2				VNN3		LOC105376978
POFUT1				APOC4		LOC105376981
PGAM5				COLEC12		LOC105377021
SAT1				FPR3		LOC105377033
BRAT1				SLC13A5		LOC105377043
BCKDK				FETUB		LOC105377112
RAB12				C11orf92		LOC105377113
LRCH3				GBP5		LOC105377177
VTI1B				GDF6		LOC105377261
PHAX				LGALS2		LOC105377265
ARHGAP17				UBASH3B		LOC105377267
NFKBIA				C3orf32		LOC105377286
CCNG1				PPP2R2C		LOC105377323
ATP5PD				CNTNAP4		LOC105377329
RPS20				ALOX5AP		LOC105377374
TAGLN2				CABYR		LOC105377379
XAB2				CAPG		LOC105377507
RNF149				ACE2		LOC105377576
NIPSNAP1				RFPL4B		LOC105377580
GGA2				HOXC6		LOC105377689
NOL10				SHOX2		LOC105377873
ALG2				GBP7		LOC105377882
RAPGEF1				DTNA		LOC105377890
AGPS				IL8		LOC105377896
FLOT2				COL2A1		LOC105377950
PPP2R2D				OTC		LOC105377979
CDIPT				LGSN		LOC105378179
QKI				CXCL1		LOC105378260
TMEM263				PRODH		LOC105378305
CST3				OSMR		LOC105378339
RYK				MAGEA12		LOC105378340
ANO6				PLA2G2A		LOC105378356
MLH1				SMPX		LOC105378415
TBC1D17				SLC6A8		LOC105378468
EIF1AD				HAL		LOC105378480
TMEM9B				CALCA		LOC105378486
CNOT9				IFNG		LOC105378625
TMX1				CTSW		LOC105378642
MGAT4B				CD52		LOC105378651
VAMP3				OMD		LOC105378723
KLHDC3				CAPN6		LOC105378726
AGAP3				ALDH1L1		LOC105378745
KANSL3				GDA		LOC105378773
NAP1L1				COL24A1		LOC105378833
NUBP2				TM7SF4		LOC105378920
PDLIM5				DARC		LOC105378924
AAGAB				RGS1		LOC105378925
KCTD3				C5orf58		LOC105378951
LGMN				GAD1		LOC105379005
DNAJC3				AQP9		LOC105379010
INTS5				NCAM2		LOC105379011
NAGK				C6orf141		LOC105379012
EIF1AX				PF4V1		LOC105379013
STX16				ACMSD		LOC105379016
SDC2				MAP9		LOC105379040
MLLT1				SLC6A12		LOC105379064
PPID				MMP9		LOC105379080
ZMIZ2				ADCY1		LOC105379091
RBM27				ITGBL1		LOC105379109
SETD5				SCGB1D2		LOC105379110
LARP7				MS4A4A		LOC105379111
RPL9				CIB2		LOC105379171
PRR14				TUBB4		LOC105379252
MBD4				AFP		LOC105379257
TECR				COL11A1		LOC105379271
SLC30A9				MAGEC1		LOC105379272
SMARCC1				SSX2		LOC105379273
OGDH				CPLX2		LOC105379280
SOD1				DYNC1I1		LOC105379426
COA4				S100P		LOC105379477
NUP50				NRN1		LOC105379499
DNAJA2				ADAM12		LOC105379521
ZBTB7A				SEMA3C		LOC105379524
SUMF2				CNKSR2		LOC105379566
GNA13				PI15		LOC105379574
PSMD4				COL22A1		LOC105379772
PPP5C				PRRX1		LOC105379814
CCM2				RPL39L		LOC105379854
YIPF1				PTHLH		LOC107984018
HTATSF1				LONRF2		LOC107984031
PPA1				REG3A		LOC107984035
SLC25A17				COL5A3		LOC107984041
RMND5A				HKDC1		LOC107984112
DRG1				FGF12		LOC107984113
SSBP1				IRX3		LOC107984118
PSMC5				MAGEB2		LOC107984129
RXRA				GABRE		LOC107984192
USB1				UPB1		LOC107984198
TOR1AIP2				C12orf56		LOC107984220
RAD17				DLX6AS		LOC107984234
GNL1				DKK1		LOC107984245
NAA30				SERPINA7		LOC107984254
RNF5				FAM171A1		LOC107984264
ZER1				COL1A1		LOC107984265
SRSF11				COL8A2		LOC107984268
CPSF3				ALOX15B		LOC107984269
TMEM115				LRRC1		LOC107984285
PCMT1				KRT20		LOC107984293
RUFY1				AKR1B10		LOC107984318
GGA1				DQX1		LOC107984346
CCDC6				FCGR3B		LOC107984393
NR3C1				KIAA1211		LOC107984449
SLC31A1				PI3		LOC107984505
CREBL2				SERPINE1		LOC107984537
FAM160A2				MAP7D2		LOC107984567
APMAP				PEG3		LOC107984568
CDC5L				LRP4		LOC107984573
ATXN7L3B				SH3RF2		LOC107984581
CIC				PIGR		LOC107984615
BAP1				APOBEC3B		LOC107984616
SELENOI				CELF5		LOC107984638
EIF3K				TPTE		LOC107984656
SRPRB				C2orf54		LOC107984763
INO80				TTC9		LOC107984789
COG4				SPINT1		LOC107984814
FBRSL1				CD300LG		LOC107984837
VRK3				CNR1		LOC107984886
ASXL1				LIN28B		LOC107984889
PRELID3B				CXCL9		LOC107984901
ZDHHC6				NPTX2		LOC107984952
RPS12				DLX6		LOC107984974
AATF				BPIL1		LOC107985000
MIER1				NEBL		LOC107985002
CRNKL1				EREG		LOC107985050
INTS10				LUZP2		LOC107985072
WDR36				HMGA2		LOC107985134
GPRC5C				CBLN4		LOC107985135
GRWD1				SLC12A1		LOC107985143
MPHOSPH10				NR1I3		LOC107985153
NDUFA5				PAGE1		LOC107985164
BTG1				SSTR1		LOC107985230
TSPAN14				GABBR2		LOC107985233
RPL34				FNDC5		LOC107985242
EIF3H				TM4SF20		LOC107985282
SH3GL1				CHI3L1		LOC107985285
PCYOX1				DSG1		LOC107985293
IPO9				ODZ2		LOC107985297
IVD				GLT1D1		LOC107985423
UBE2G1				CTNNA2		LOC107985462
COL18A1				ALDH3A1		LOC107985488
RPL28				IGDCC4		LOC107985508
CEBPG				KCNU1		LOC107985525
ATAD1				CYP17A1		LOC107985532
RNF4				CYP7A1		LOC107985561
ACTN1				ODAM		LOC107985594
DPM1				GCNT3		LOC107985648
CCNL1				SFRP4		LOC107985656
FKBP4				HS6ST2		LOC107985681
NCOA1				EFEMP1		LOC107985684
DHX29				CNTNAP2		LOC107985698
STYX				KANK4		LOC107985712
NFS1				JPH1		LOC107985713
FAM168B				CCL20		LOC107985720
FAAP100				C21orf37		LOC107985726
GUK1				STMN2		LOC107985769
EML3				NRCAM		LOC107985782
CCAR2				GPR88		LOC107985862
TEX2				MYH4		LOC107985871
USP8				REG1A		LOC107985917
TBC1D5				LCN2		LOC107985936
SGPL1						LOC107985961
WWP2						LOC107985962
TNRC18						LOC107985967
POMP						LOC107986011
MED8						LOC107986020
TMEM106B						LOC107986061
STAG2						LOC107986080
TERF2						LOC107986113
FAM204A						LOC107986126
TCEAL4						LOC107986160
SFXN1						LOC107986161
KDM1A						LOC107986166
VPS51						LOC107986178
LAS1L						LOC107986190
SLC12A7						LOC107986293
AQR						LOC107986298
AIG1						LOC107986307
CPNE3						LOC107986326
GAA						LOC107986350
BRWD1						LOC107986355
MCRS1						LOC107986356
RPAP3						LOC107986357
CHMP7						LOC107986362
GARS1						LOC107986410
SDC4						LOC107986421
ATF2						LOC107986423
UBE2E3						LOC107986431
STK16						LOC107986434
USP20						LOC107986439
UQCRFS1						LOC107986449
SLC35A2						LOC107986452
PA2G4						LOC107986458
VPS25						LOC107986489
SUGP1						LOC107986541
EIF2D						LOC107986554
PARP14						LOC107986558
MT-ND5						LOC107986567
DCUN1D4						LOC107986570
PES1						LOC107986603
ANKRD28						LOC107986613
PITRM1						LOC107986617
PITHD1						LOC107986619
KRT8						LOC107986620
FCF1						LOC107986639
WRNIP1						LOC107986697
USP40						LOC107986785
MTMR12						LOC107986811
AIFM1						LOC107986833
PTPN11						LOC107986839
SYS1						LOC107986840
SNRPB2						LOC107986850
SLK						LOC107986871
FOXJ3						LOC107986956
CTSA						LOC107986959
PIK3C3						LOC107986972
SIDT2						LOC107986990
SRF						LOC107986992
RRN3						LOC107987014
UQCC1						LOC107987015
U2SURP						LOC107987107
TRIM56						LOC107987108
LIPA						LOC107987137
KAT8						LOC107987160
ALG3						LOC107987166
RBSN						LOC107987172
RPL8						LOC107987206
ORMDL1						LOC107987249
NSRP1						LOC107987251
WIPF2						LOC107987281
ECD						LOC107987361
SIKE1						LOC107987362
PPP4R1						LOC107987401
HEBP1						LOC112267859
PRPF38A						LOC112267868
NADK						LOC112267869
CIB1						LOC112267870
SPRYD3						LOC112267916
UBL5						LOC112267938
ABCD4						LOC112267941
SENP6						LOC112267970
CD81						LOC112267972
PPP2R5A						LOC112268015
TMSB4X						LOC112268035
ARNT						LOC112268037
ATP5IF1						LOC112268050
CMAS						LOC112268061
TAF7						LOC112268071
USP4						LOC112268082
NOP14						LOC112268106
IDE						LOC112268134
UNC45A						LOC112268153
ETNK1						LOC112268210
EMC1						LOC112268214
SERF2						LOC112268227
PEX5						LOC112268235
PPIF						LOC112268238
RALGAPB						LOC112268268
MAN2B2						LOC112268276
ZC3HAV1						LOC112268277
MAT2B						LOC112268289
PLOD3						LOC112268302
AK3						LOC112268317
ISCA1						LOC112268318
GALNT1						LOC112268439
JPT2						LOC112268447
ATF6B						LOC112268458
DCAF1						LOC112268460
CDK5RAP1						LOC151760
FASTK						LOC389834
MT-RNR1						LOC408186
MRPL10						LOC440300
CLSTN3						LOC441666
MRPS18B						LOC613266
WASHC4						LOC642484
STK4						LOC643201
SUPV3L1						LOC728715
ZNF639						LOC728743
NOL6						LOC730101
PCBD1						LOC730338
TNFAIP1						LOXHD1
DDRGK1						LPA
HPS1						LPAL2
ATP5F1E						LPL
MAP2K3						LRAT
NHLRC2						LRG1
MED13						LRP12
STAT6						LRP4
[truncated: 17,841 more rows]

## Sheet: Supplementary-S2
Common Genes.symbol
ABCC4
ACAA1
ACADS
ACADSB
ACSL4
ACSM3
ACSM5
ADCY1
ADH1A
ADH6
ADRA1A
AFM
AFP
AKR1B10
AKR1D1
AKR7A3
ALB
ALDH8A1
ANXA10
AOX1
APOF
ASPA
ATAD2
AURKA
BBOX1
BCHE
BUB1B
C1QTNF1
C6
C9
CA2
CAP2
CAPG
CCNE2
CD14
CD163
CD4
CD5L
CDA
CDC37L1
CDHR2
CDKN2C
CDKN3
CENPA
CETP
CKAP2
CLEC1B
CLEC4M
CLGN
COCH
COLEC11
COMT
CPEB3
CPN1
CRHBP
CRISPLD2
CXCL12
CXCL14
CXCL2
CYFIP2
CYP1A1
CYP1A2
CYP26A1
CYP2C19
CYP2C8
CYP2C9
CYP2E1
CYP39A1
CYP3A4
CYP4A11
CYP4F2
DHODH
DKK1
DLGAP5
DNAJC12
DNASE1L3
DPT
DTYMK
DUSP6
ECM1
ECT2
EGR1
ENAH
ESR1
ETFDH
EZH2
F11
F9
FBP1
FCN2
FCN3
FEN1
FOLH1B
FOS
FOSB
FOXO1
FTCD
G6PD
GABRE
GADD45B
GBA3
GCDH
GCGR
GCH1
GCKR
GHR
GLYAT
GMNN
GNMT
GPC3
GPD1
GPM6A
GSTA4
GSTZ1
GYS2
HAMP
HAO2
HGF
HGFAC
HJURP
HMGA1
HPGD
ID1
IGF2BP3
IGFALS
IGSF3
IL1RAP
ITGA6
ITGB3BP
ITIH4
KCNN2
KLHL23
KLKB1
KNTC1
LAMC1
LCAT
LCN2
LHX2
LPA
LY6E
LYVE1
MAN1C1
MARCO
MASP2
MCM3
MCM4
MCM6
MDK
MELK
MEP1A
MFAP3L
MKI67
MMP12
MS4A6A
MSH2
MT1F
MT1G
MT1M
MT1X
MYO10
NAAA
NAT2
NCAPG
NECAB3
NEK2
NNMT
NPY1R
NQO1
NR4A1
NUSAP1
OAT
OGDHL
OLFML3
P4HA2
PAMR1
PBK
PBLD
PCK1
PCOLCE
PEMT
PHGDH
PHLDA1
PLAC8
PLCB1
PLIN1
PLVAP
PLXNC1
PODXL
PON1
PRC1
PROZ
PSPH
PTH1R
RACGAP1
RCAN1
RCL1
RDH16
RDH5
REG3A
RFC3
RFC4
RFX5
RGS5
RND3
ROBO1
RRM2
SARDH
SERPINE1
SIGIRR
SKAP1
SLC10A1
SLC22A1
SLC27A5
SLC6A13
SLC6A8
SMC4
SOCS2
SPAG5
SPINK1
SPP2
SQLE
SRD5A2
SRPX
STAB1
STAB2
STEAP3
STK39
TACC3
TARBP1
TAT
TBXA2R
TMEM106C
TP53I3
TPX2
TRIP13
TTK
TUBG1
TXNRD1
VIPR1
VNN1
VSIG4
ZFP36
ZGPAT
ZWINT
