# Supplementary material for: RACGAP1 and MKI67 are potential prognostic biomarker in hepatocellular carcinoma caused by HBV/HCV via lactylation
Source: Front Oncol. 2025 May 12;15:1537084. doi: 10.3389/fonc.2025.1537084 (PMC12104089; doi:10.3389/fonc.2025.1537084)
Supplement: Supplementary file 3 [file DataSheet3.xlsx]

## Sheet: GO_BP_Results
ID	Description	GeneRatio	BgRatio	pvalue	p.adjust	qvalue	geneID	Count
GO:0006805	xenobiotic metabolic process	18/239	126/18888	3.02797e-14	7.5089e-11	6.28776e-11	10257/30/316/590/1543/1544/1592/1557/1558/1559/1571/1576/8529/10249/2941/10/1728/6580	18
GO:0071466	cellular response to xenobiotic stimulus	21/239	194/18888	5.90207e-14	7.5089e-11	6.28776e-11	10257/30/316/590/1393/1543/1544/1592/1557/1558/1559/1571/1576/8529/2203/10249/2941/10/1728/6554/6580	21
GO:0009410	response to xenobiotic stimulus	30/239	444/18888	7.23169e-14	7.5089e-11	6.28776e-11	10257/30/107/148/316/590/1312/1393/1543/1544/1592/1557/1558/1559/1571/1576/8529/1848/2203/2353/2354/10249/2941/10/4837/1728/6554/6580/6716/6915	30
GO:0120254	olefinic compound metabolic process	19/239	162/18888	2.25362e-13	1.755e-10	1.46959e-10	30/124/130/174/57016/64577/1543/1544/1557/1558/1559/1571/1576/1579/8529/1958/8608/5959/6716	19
GO:0008202	steroid metabolic process	24/239	329/18888	5.28374e-12	2.86987e-09	2.40315e-09	30/174/6718/319/1071/1543/1544/1592/1557/1558/1559/1571/51302/1576/1958/2099/2539/3931/5444/8608/5959/10998/6713/6716	24
GO:0097267	omega-hydroxylase P450 pathway	7/239	10/18888	5.52784e-12	2.86987e-09	2.40315e-09	1543/1544/1557/1558/1559/1579/8529	7
GO:0019373	epoxygenase P450 pathway	8/239	18/18888	2.29353e-11	1.02062e-08	8.54642e-09	1543/1544/1557/1558/1559/1571/1579/8529	8
GO:0006721	terpenoid metabolic process	14/239	100/18888	3.10416e-11	1.07794e-08	9.02637e-09	124/130/57016/64577/1543/1544/1592/1557/1558/1559/1571/1576/8608/5959	14
GO:0042445	hormone metabolic process	20/239	240/18888	3.11443e-11	1.07794e-08	9.02637e-09	124/130/174/57016/6718/64577/590/1543/1544/1592/1558/1559/1576/1958/2099/2690/4224/8608/5959/6716	20
GO:0006066	alcohol metabolic process	24/239	373/18888	7.31009e-11	2.27709e-08	1.90678e-08	124/130/57016/6718/319/1071/1543/1544/1558/1559/51302/1576/2539/2643/2819/3931/27163/5105/23236/5444/5745/8608/5959/6713	24
GO:0044282	small molecule catabolic process	23/239	373/18888	4.28738e-10	1.21411e-07	1.01666e-07	30/35/36/57016/6718/64577/978/1543/1592/51302/1576/1579/8529/2110/10841/2639/2954/51179/4942/5105/5444/1757/6898	23
GO:0006631	fatty acid metabolic process	23/239	401/18888	1.74211e-09	4.33923e-07	3.63356e-07	30/35/36/2182/6296/54988/1312/1543/1544/1557/1558/1559/1571/1576/1579/8529/2110/2639/51179/3248/27163/5105/10998	23
GO:0006720	isoprenoid metabolic process	14/239	135/18888	1.81092e-09	4.33923e-07	3.63356e-07	124/130/57016/64577/1543/1544/1592/1557/1558/1559/1571/1576/8608/5959	14
GO:0016054	organic acid catabolic process	18/239	250/18888	3.28361e-09	6.81897e-07	5.71003e-07	30/35/36/6718/64577/1592/1579/8529/2110/10841/2639/2954/51179/4942/5105/5444/1757/6898	18
GO:0046395	carboxylic acid catabolic process	18/239	250/18888	3.28361e-09	6.81897e-07	5.71003e-07	30/35/36/6718/64577/1592/1579/8529/2110/10841/2639/2954/51179/4942/5105/5444/1757/6898	18
GO:0001523	retinoid metabolic process	11/239	84/18888	8.71998e-09	1.69767e-06	1.42159e-06	124/130/57016/64577/1543/1544/1592/1558/1576/8608/5959	11
GO:0001676	long-chain fatty acid metabolic process	12/239	109/18888	1.35654e-08	2.38487e-06	1.99703e-06	30/2182/1543/1544/1557/1558/1559/1571/1576/1579/8529/10998	12
GO:0016042	lipid catabolic process	20/239	340/18888	1.37809e-08	2.38487e-06	1.99703e-06	30/35/57016/6718/1544/1592/51302/1576/1579/8529/2110/57733/2639/51179/3248/27163/5105/23236/5346/6716	20
GO:0016101	diterpenoid metabolic process	11/239	89/18888	1.62188e-08	2.55326e-06	2.13804e-06	124/130/57016/64577/1543/1544/1592/1558/1576/8608/5959	11
GO:0042572	retinol metabolic process	9/239	52/18888	1.63933e-08	2.55326e-06	2.13804e-06	124/130/57016/1543/1544/1558/1576/8608/5959	9
GO:0000070	mitotic sister chromatid segregation	15/239	188/18888	1.76521e-08	2.6184e-06	2.19258e-06	701/9787/9735/64151/4751/51203/9055/29127/10051/10615/22974/9319/7272/7283/11130	15
GO:0042178	xenobiotic catabolic process	7/239	25/18888	1.8833e-08	2.66658e-06	2.23292e-06	30/1543/1544/1557/1558/1559/1576	7
GO:0007059	chromosome segregation	22/239	423/18888	2.35214e-08	3.09466e-06	2.59139e-06	6790/701/9134/9787/1894/55355/23421/9735/4288/64151/4751/51203/9055/29127/10051/10615/10460/22974/9319/7272/7283/11130	22
GO:0098813	nuclear chromosome segregation	19/239	317/18888	2.38433e-08	3.09466e-06	2.59139e-06	6790/701/9134/9787/1894/9735/64151/4751/51203/9055/29127/10051/10615/10460/22974/9319/7272/7283/11130	19
GO:0097305	response to alcohol	17/239	259/18888	3.57919e-08	4.45967e-06	3.73441e-06	107/130/929/978/1312/1393/2203/2353/2354/2539/3248/1728/5105/6554/6690/27347/6915	17
GO:0000819	sister chromatid segregation	16/239	229/18888	3.83486e-08	4.59445e-06	3.84728e-06	701/9787/9735/64151/4751/51203/9055/29127/10051/10615/10460/22974/9319/7272/7283/11130	16
GO:0140014	mitotic nuclear division	17/239	277/18888	9.50072e-08	1.0961e-05	9.17848e-06	6790/701/9787/9735/4288/64151/4751/51203/9055/29127/10051/10615/22974/9319/7272/7283/11130	17
GO:0034308	primary alcohol metabolic process	11/239	106/18888	1.02231e-07	1.13732e-05	9.52361e-06	124/130/57016/1543/1544/1558/1576/2819/27163/8608/5959	11
GO:0042573	retinoic acid metabolic process	7/239	33/18888	1.53543e-07	1.64926e-05	1.38105e-05	124/130/64577/1543/1592/1558/1576	7
GO:0010038	response to metal ion	19/239	360/18888	1.76576e-07	1.83345e-05	1.53528e-05	107/929/1393/1543/1544/1841/1894/2203/2353/2354/2539/57817/4494/4495/4499/4501/1728/27347/6898	19
GO:0033559	unsaturated fatty acid metabolic process	11/239	115/18888	2.36796e-07	2.32612e-05	1.94783e-05	30/1312/1543/1544/1557/1558/1559/1571/1579/8529/3248	11
GO:0071241	cellular response to inorganic substance	15/239	229/18888	2.3896e-07	2.32612e-05	1.94783e-05	107/1393/1543/1544/1894/2203/2353/2354/2308/4494/4495/4499/4501/1728/27347	15
GO:0071248	cellular response to metal ion	14/239	200/18888	2.70979e-07	2.55788e-05	2.1419e-05	107/1393/1543/1544/1894/2203/2353/2354/4494/4495/4499/4501/1728/27347	14
GO:0019369	arachidonic acid metabolic process	8/239	58/18888	6.49516e-07	5.95072e-05	4.98298e-05	1543/1544/1557/1558/1559/1571/1579/8529	8
GO:0016125	sterol metabolic process	12/239	155/18888	6.72983e-07	5.96632e-05	4.99605e-05	6718/319/1071/1544/1592/1559/51302/1576/2539/3931/5444/6713	12
GO:1901605	alpha-amino acid metabolic process	14/239	216/18888	6.89527e-07	5.96632e-05	4.99605e-05	36/64577/443/10841/2639/10249/27232/2954/4942/8974/26227/5723/1757/6898	14
GO:0042759	long-chain fatty acid biosynthetic process	6/239	27/18888	9.13381e-07	7.68968e-05	6.43914e-05	1543/1544/1558/1559/1571/1576	6
GO:0009636	response to toxic substance	15/239	260/18888	1.20102e-06	9.8452e-05	8.24412e-05	57016/213/1312/1543/2353/2643/10249/2954/4494/4495/4499/4501/1728/5444/7296	15
GO:0008203	cholesterol metabolic process	11/239	141/18888	1.83445e-06	0.000146521	0.000122693	6718/319/1071/1544/1559/51302/1576/2539/3931/5444/6713	11
GO:0006956	complement activation	8/239	67/18888	2.00402e-06	0.000156063	0.000130683	729/735/922/78989/2220/8547/10747/11326	8
GO:0007088	regulation of mitotic nuclear division	10/239	118/18888	2.57264e-06	0.000195458	0.000163672	6790/701/9787/9735/4288/4751/51203/9319/7272/11130	10
GO:0051783	regulation of nuclear division	11/239	147/18888	2.76055e-06	0.000204741	0.000171445	6790/701/9787/9735/4288/4751/51203/23236/9319/7272/11130	11
GO:0045471	response to ethanol	10/239	122/18888	3.48132e-06	0.000252193	0.00021118	130/929/1393/2353/2539/3248/1728/6554/6690/6915	10
GO:1902652	secondary alcohol metabolic process	11/239	152/18888	3.82252e-06	0.000270617	0.000226608	6718/319/1071/1544/1559/51302/1576/2539/3931/5444/6713	11
GO:1901654	response to ketone	13/239	217/18888	4.14676e-06	0.000281448	0.000235677	107/978/1312/2203/2353/2354/1728/5105/5723/6716/27347/6898/6915	13
GO:1905818	regulation of chromosome separation	8/239	74/18888	4.29154e-06	0.000281448	0.000235677	701/9787/9735/64151/10051/9319/7272/11130	8
GO:0006690	icosanoid metabolic process	10/239	125/18888	4.33452e-06	0.000281448	0.000235677	1312/1543/1544/1557/1558/1559/1571/1579/8529/3248	10
GO:0000280	nuclear division	19/239	446/18888	4.33692e-06	0.000281448	0.000235677	6790/701/9134/9787/9735/4288/64151/4751/51203/23236/9055/29127/10051/10615/22974/9319/7272/7283/11130	19
GO:0031667	response to nutrient levels	20/239	490/18888	4.58073e-06	0.000291204	0.000243847	213/590/1312/1543/1592/2203/2353/2308/2539/2642/2690/1728/5105/5723/6554/6690/6716/27347/6915/7538	20
GO:0051988	regulation of attachment of spindle microtubules to kinetochore	5/239	21/18888	5.36482e-06	0.000334228	0.000279874	1894/9735/4751/29127/10615	5
GO:0046394	carboxylic acid biosynthetic process	16/239	334/18888	5.89256e-06	0.000359908	0.000301378	6296/54988/6718/64577/1543/1544/1558/1559/1571/51302/1576/1579/4942/26227/5723/10998	16
GO:0071276	cellular response to cadmium ion	6/239	37/18888	6.45304e-06	0.00037366	0.000312894	1544/2353/4494/4495/4499/4501	6
GO:0016053	organic acid biosynthetic process	16/239	337/18888	6.59622e-06	0.00037366	0.000312894	6296/54988/6718/64577/1543/1544/1558/1559/1571/51302/1576/1579/4942/26227/5723/10998	16
GO:0051983	regulation of chromosome segregation	10/239	131/18888	6.59753e-06	0.00037366	0.000312894	701/9787/9735/4288/64151/10051/10460/9319/7272/11130	10
GO:0072329	monocarboxylic acid catabolic process	10/239	131/18888	6.59753e-06	0.00037366	0.000312894	30/35/6718/1592/1579/8529/2110/2639/51179/5105	10
GO:0090068	positive regulation of cell cycle process	14/239	263/18888	6.9454e-06	0.000386338	0.00032351	6790/9134/1543/9787/1894/2146/2237/64151/51203/23236/29127/6241/10051/10615	14
GO:1901616	organic hydroxy compound catabolic process	7/239	57/18888	7.34045e-06	0.000401149	0.000335912	57016/6718/1312/51302/1576/1579/8529	7
GO:0170033	L-amino acid metabolic process	11/239	163/18888	7.4879e-06	0.000402152	0.000336752	64577/443/10841/10249/27232/2954/4942/8974/26227/5723/6898	11
GO:0001867	complement activation, lectin pathway	4/239	11/18888	7.69415e-06	0.000406225	0.000340162	78989/2220/8547/10747	4
GO:1902850	microtubule cytoskeleton organization involved in mitosis	11/239	164/18888	7.93793e-06	0.000412111	0.000345091	6790/1058/9787/4751/51203/9055/29127/10460/22974/7272/7283	11
GO:0031638	zymogen activation	7/239	58/18888	8.25882e-06	0.000421741	0.000353155	922/26999/2160/2158/3083/3818/5054	7
GO:0051304	chromosome separation	8/239	81/18888	8.48823e-06	0.000426465	0.000357111	701/9787/9735/64151/10051/9319/7272/11130	8
GO:0046686	response to cadmium ion	7/239	60/18888	1.03829e-05	0.000513376	0.000429888	1544/1841/2353/4494/4495/4499/4501	7
GO:0006706	steroid catabolic process	5/239	24/18888	1.08637e-05	0.000528755	0.000442766	6718/1544/51302/1576/6716	5
GO:0071280	cellular response to copper ion	5/239	26/18888	1.64691e-05	0.000789251	0.000660898	1543/4494/4495/4499/4501	5
GO:0048285	organelle fission	19/239	493/18888	1.78436e-05	0.000842162	0.000705205	6790/701/9134/9787/9735/4288/64151/4751/51203/23236/9055/29127/10051/10615/22974/9319/7272/7283/11130	19
GO:0034508	centromere complex assembly	5/239	28/18888	2.41033e-05	0.00112062	0.00093838	1058/9787/55355/23421/9735	5
GO:0006520	amino acid metabolic process	14/239	295/18888	2.52152e-05	0.00115508	0.000967234	36/64577/443/10841/2639/10249/27232/2954/4942/8974/26227/5723/1757/6898	14
GO:0090329	regulation of DNA-templated DNA replication	6/239	48/18888	3.03265e-05	0.00130494	0.00109272	51053/4172/4173/4175/5983/5984	6
GO:0031960	response to corticosteroid	10/239	156/18888	3.04405e-05	0.00130494	0.00109272	590/1312/1369/2353/2354/2690/5105/27347/6898/7538	10
GO:0006271	DNA strand elongation involved in DNA replication	4/239	15/18888	3.05812e-05	0.00130494	0.00109272	4172/4173/5983/5984	4
GO:0030174	regulation of DNA-templated DNA replication initiation	4/239	15/18888	3.05812e-05	0.00130494	0.00109272	51053/4172/4173/4175	4
GO:0070989	oxidative demethylation	4/239	15/18888	3.05812e-05	0.00130494	0.00109272	1544/1558/1559/1576	4
GO:0072330	monocarboxylic acid biosynthetic process	12/239	225/18888	3.10904e-05	0.00130874	0.0010959	6296/54988/6718/64577/1543/1544/1558/1559/1571/51302/1576/10998	12
GO:0006575	cellular modified amino acid metabolic process	11/239	191/18888	3.30819e-05	0.001374	0.00115056	8424/10841/2539/2643/27232/2941/2954/8974/1757/6535/8876	11
GO:0098754	detoxification	10/239	158/18888	3.39531e-05	0.00139163	0.00116531	57016/213/2643/2954/4494/4495/4499/4501/1728/7296	10
GO:0044242	cellular lipid catabolic process	12/239	230/18888	3.85441e-05	0.00155928	0.00130571	30/35/57016/1592/1579/8529/2110/57733/2639/51179/5105/23236	12
GO:0010273	detoxification of copper ion	4/239	16/18888	4.03707e-05	0.00159183	0.00133296	4494/4495/4499/4501	4
GO:1990169	stress response to copper ion	4/239	16/18888	4.03707e-05	0.00159183	0.00133296	4494/4495/4499/4501	4
GO:0007052	mitotic spindle organization	9/239	131/18888	4.43225e-05	0.00172581	0.00144515	6790/9787/4751/9055/29127/10460/22974/7272/7283	9
GO:0043434	response to peptide hormone	17/239	438/18888	4.55779e-05	0.00175278	0.00146773	760/1312/1393/6387/1958/2203/2353/2308/2642/2690/3164/5105/23236/5068/8835/6690/6716	17
GO:0051384	response to glucocorticoid	9/239	134/18888	5.29287e-05	0.00201065	0.00168366	590/1312/1369/2353/2354/2690/5105/6898/7538	9
GO:0009062	fatty acid catabolic process	8/239	106/18888	6.0695e-05	0.00227789	0.00190745	30/35/1579/8529/2110/2639/51179/5105	8
GO:0033044	regulation of chromosome organization	12/239	247/18888	7.667e-05	0.00280973	0.0023528	701/9787/2237/2643/9735/64151/4751/10051/10460/9319/7272/11130	12
GO:0045926	negative regulation of growth	12/239	247/18888	7.667e-05	0.00280973	0.0023528	978/54825/1031/2203/2539/2719/4494/4495/4499/4501/51316/8835	12
GO:0045787	positive regulation of cell cycle	14/239	332/18888	9.04483e-05	0.00327612	0.00274334	6790/9134/1543/9787/1894/2146/2237/64151/51203/23236/29127/6241/10051/10615	14
GO:0006270	DNA replication initiation	5/239	37/18888	9.74338e-05	0.00348858	0.00292125	9134/51053/4172/4173/4175	5
GO:0010965	regulation of mitotic sister chromatid separation	6/239	59/18888	9.9162e-05	0.00351011	0.00293928	701/9787/9735/9319/7272/11130	6
GO:0170039	proteinogenic amino acid metabolic process	9/239	147/18888	0.000108333	0.00379165	0.00317503	443/10841/10249/27232/2954/4942/26227/5723/6898	9
GO:0046688	response to copper ion	5/239	38/18888	0.000111048	0.00384348	0.00321843	1543/4494/4495/4499/4501	5
GO:0006268	DNA unwinding involved in DNA replication	4/239	21/18888	0.000126313	0.00423082	0.00354278	3159/4172/4173/4175	4
GO:0051383	kinetochore organization	4/239	21/18888	0.000126313	0.00423082	0.00354278	1058/9787/9735/10051	4
GO:0097501	stress response to metal ion	4/239	21/18888	0.000126313	0.00423082	0.00354278	4494/4495/4499/4501	4
GO:0051306	mitotic sister chromatid separation	6/239	62/18888	0.000131088	0.00434403	0.00363758	701/9787/9735/9319/7272/11130	6
GO:0008217	regulation of blood pressure	10/239	187/18888	0.000139423	0.0045716	0.00382814	6296/148/1312/1579/8529/2642/2643/4886/27347/6915	10
GO:0008210	estrogen metabolic process	5/239	40/18888	0.00014261	0.00462741	0.00387487	1543/1544/1558/1559/1576	5
GO:0061687	detoxification of inorganic compound	4/239	22/18888	0.000152856	0.00490873	0.00411044	4494/4495/4499/4501	4
GO:0033260	nuclear DNA replication	5/239	41/18888	0.000160756	0.00510973	0.00427876	2237/51053/4172/4173/4175	5
GO:0006006	glucose metabolic process	10/239	192/18888	0.000172954	0.00544193	0.00455694	114897/2203/2308/2539/2646/27232/2819/4837/4886/5105	10
GO:0002691	regulation of cellular extravasation	5/239	42/18888	0.000180613	0.00562609	0.00471114	6387/10894/4192/23236/83483	5
GO:0030258	lipid modification	10/239	194/18888	0.000188147	0.00580275	0.00485907	30/35/1543/1558/1571/1576/8529/2110/2639/51179	10
GO:0007091	metaphase/anaphase transition of mitotic cell cycle	7/239	94/18888	0.000191229	0.00583998	0.00489025	701/9787/9735/10460/9319/7272/11130	7
GO:0006261	DNA-templated DNA replication	9/239	160/18888	0.000205796	0.00622384	0.00521169	9134/2237/51053/3159/4172/4173/4175/5983/5984	9
GO:0007051	spindle organization	10/239	197/18888	0.000213032	0.00625287	0.00523599	6790/9787/4751/9055/29127/10615/10460/22974/7272/7283	10
GO:0044772	mitotic cell cycle phase transition	16/239	451/18888	0.000214155	0.00625287	0.00523599	6790/701/9134/1031/1033/1543/9787/2146/9735/9833/23236/6241/10460/9319/7272/11130	16
GO:0071294	cellular response to zinc ion	4/239	24/18888	0.000217675	0.00625287	0.00523599	4494/4495/4499/4501	4
GO:0046364	monosaccharide biosynthetic process	7/239	96/18888	0.000217974	0.00625287	0.00523599	2203/2308/2539/27232/2819/4837/5105	7
GO:0031055	chromatin remodeling at centromere	3/239	10/18888	0.000224822	0.00625287	0.00523599	1058/55355/23421	3
GO:0033313	meiotic cell cycle checkpoint signaling	3/239	10/18888	0.000224822	0.00625287	0.00523599	9319/7272/11130	3
GO:0034080	CENP-A containing chromatin assembly	3/239	10/18888	0.000224822	0.00625287	0.00523599	1058/55355/23421	3
GO:1904627	response to phorbol 13-acetate 12-myristate	3/239	10/18888	0.000224822	0.00625287	0.00523599	2203/2353/5105	3
GO:1904628	cellular response to phorbol 13-acetate 12-myristate	3/239	10/18888	0.000224822	0.00625287	0.00523599	2203/2353/5105	3
GO:0044784	metaphase/anaphase transition of cell cycle	7/239	97/18888	0.000232433	0.00640734	0.00536534	701/9787/9735/10460/9319/7272/11130	7
GO:0044786	cell cycle DNA replication	5/239	45/18888	0.000251528	0.0068729	0.00575519	2237/51053/4172/4173/4175	5
GO:0007094	mitotic spindle assembly checkpoint signaling	5/239	46/18888	0.000279319	0.00743658	0.0062272	701/9735/9319/7272/11130	5
GO:0071173	spindle assembly checkpoint signaling	5/239	46/18888	0.000279319	0.00743658	0.0062272	701/9735/9319/7272/11130	5
GO:0071174	mitotic spindle checkpoint signaling	5/239	46/18888	0.000279319	0.00743658	0.0062272	701/9735/9319/7272/11130	5
GO:0042537	benzene-containing compound metabolic process	4/239	26/18888	0.000300233	0.00789931	0.00661468	30/64577/1571/6716	4
GO:0071476	cellular hypotonic response	3/239	11/18888	0.000306245	0.00789931	0.00661468	2203/5105/27347	3
GO:1903027	regulation of opsonization	3/239	11/18888	0.000306245	0.00789931	0.00661468	78989/2220/8547	3
GO:0006775	fat-soluble vitamin metabolic process	5/239	47/18888	0.000309379	0.00789931	0.00661468	1543/1592/1576/8529/1728	5
GO:0031577	spindle checkpoint signaling	5/239	47/18888	0.000309379	0.00789931	0.00661468	701/9735/9319/7272/11130	5
GO:0033046	negative regulation of sister chromatid segregation	5/239	48/18888	0.000341827	0.00840102	0.0070348	701/9735/9319/7272/11130	5
GO:0033048	negative regulation of mitotic sister chromatid segregation	5/239	48/18888	0.000341827	0.00840102	0.0070348	701/9735/9319/7272/11130	5
GO:0045841	negative regulation of mitotic metaphase/anaphase transition	5/239	48/18888	0.000341827	0.00840102	0.0070348	701/9735/9319/7272/11130	5
GO:2000816	negative regulation of mitotic sister chromatid separation	5/239	48/18888	0.000341827	0.00840102	0.0070348	701/9735/9319/7272/11130	5
GO:0007586	digestion	8/239	136/18888	0.000342513	0.00840102	0.0070348	6718/1312/51302/57817/4192/64081/6690/27347	8
GO:0033045	regulation of sister chromatid segregation	7/239	104/18888	0.000356716	0.00868102	0.00726926	701/9787/9735/10460/9319/7272/11130	7
GO:0000727	double-strand break repair via break-induced replication	3/239	12/18888	0.000404518	0.00961888	0.00805461	4172/4173/4175	3
GO:0033539	fatty acid beta-oxidation using acyl-CoA dehydrogenase	3/239	12/18888	0.000404518	0.00961888	0.00805461	35/2110/2639	3
GO:0042363	fat-soluble vitamin catabolic process	3/239	12/18888	0.000404518	0.00961888	0.00805461	1592/1576/8529	3
GO:0051985	negative regulation of chromosome segregation	5/239	50/18888	0.000414378	0.00963274	0.00806621	701/9735/9319/7272/11130	5
GO:1902100	negative regulation of metaphase/anaphase transition of cell cycle	5/239	50/18888	0.000414378	0.00963274	0.00806621	701/9735/9319/7272/11130	5
GO:1905819	negative regulation of chromosome separation	5/239	50/18888	0.000414378	0.00963274	0.00806621	701/9735/9319/7272/11130	5
GO:0006959	humoral immune response	11/239	258/18888	0.000466446	0.0107628	0.00901251	729/735/922/78989/9547/2920/2220/8547/10747/5068/11326	11
GO:0002526	acute inflammatory response	7/239	109/18888	0.000474388	0.0108656	0.00909855	9332/1776/3700/3818/5068/59307/8876	7
GO:0032508	DNA duplex unwinding	6/239	79/18888	0.000495817	0.0112406	0.00941256	3159/4172/4173/4175/5983/5984	6
GO:0008608	attachment of spindle microtubules to kinetochore	5/239	52/18888	0.000497977	0.0112406	0.00941256	1894/9735/4751/29127/10615	5
GO:0032496	response to lipopolysaccharide	13/239	348/18888	0.000516057	0.0115649	0.00968412	929/2920/1543/2353/2643/3248/1728/3164/5105/5054/59307/6915/7538	13
GO:0006971	hypotonic response	3/239	13/18888	0.000520971	0.0115723	0.00969033	2203/5105/27347	3
GO:0008209	androgen metabolic process	4/239	30/18888	0.000528963	0.0115723	0.00969033	6718/1576/2099/6716	4
GO:0009063	amino acid catabolic process	7/239	111/18888	0.000529334	0.0115723	0.00969033	36/64577/10841/2954/4942/1757/6898	7
GO:0006109	regulation of carbohydrate metabolic process	9/239	182/18888	0.000531247	0.0115723	0.00969033	114897/2203/2308/2642/2646/27232/2819/4837/5745	9
GO:0006766	vitamin metabolic process	7/239	113/18888	0.000589231	0.0127462	0.0106734	1543/1592/1576/8529/4837/1728/8876	7
GO:0033047	regulation of mitotic sister chromatid segregation	5/239	54/18888	0.000593664	0.0127523	0.0106785	701/9735/9319/7272/11130	5
GO:0006694	steroid biosynthetic process	9/239	185/18888	0.000597702	0.0127523	0.0106785	6718/1543/51302/1576/1958/2539/10998/6713/6716	9
GO:0071375	cellular response to peptide hormone stimulus	12/239	311/18888	0.000634685	0.0134264	0.0112429	760/1393/2203/2353/2308/2642/2690/3164/5105/23236/8835/6690	12
GO:1901990	regulation of mitotic cell cycle phase transition	13/239	356/18888	0.000637916	0.0134264	0.0112429	6790/701/9134/1031/1543/9787/2146/9735/23236/6241/9319/7272/11130	13
GO:0009111	vitamin catabolic process	3/239	14/18888	0.000656876	0.0137327	0.0114994	1592/1576/8529	3
GO:0045839	negative regulation of mitotic nuclear division	5/239	56/18888	0.000702516	0.0145889	0.0122164	701/9735/9319/7272/11130	5
GO:0032392	DNA geometric change	6/239	85/18888	0.000732608	0.0150136	0.012572	3159/4172/4173/4175/5983/5984	6
GO:0051591	response to cAMP	6/239	85/18888	0.000732608	0.0150136	0.012572	1393/2203/2353/2354/2819/5105	6
GO:0019318	hexose metabolic process	10/239	232/18888	0.00077221	0.0157218	0.013165	114897/2203/2308/2539/2646/27232/2819/4837/4886/5105	10
GO:0009404	toxin metabolic process	3/239	15/18888	0.00081345	0.0164539	0.0137781	1543/1544/1576	3
GO:0050000	chromosome localization	7/239	120/18888	0.000842484	0.0169312	0.0141778	9787/1894/9735/4751/29127/10615/11130	7
GO:0007611	learning or memory	11/239	278/18888	0.000864662	0.0172655	0.0144577	107/590/1312/22849/1393/22943/2237/2353/4192/23236/1827	11
GO:0002237	response to molecule of bacterial origin	13/239	369/18888	0.000887498	0.0176086	0.014745	929/2920/1543/2353/2643/3248/1728/3164/5105/5054/59307/6915/7538	13
GO:0050878	regulation of body fluid levels	13/239	370/18888	0.00090969	0.0179347	0.0150181	114897/1579/8529/2160/2158/3083/3818/8858/5054/8835/6690/27347/6915	13
GO:0006094	gluconeogenesis	6/239	89/18888	0.000933507	0.0182885	0.0153143	2203/2308/27232/2819/4837/5105	6
GO:0030071	regulation of mitotic metaphase/anaphase transition	6/239	90/18888	0.000989781	0.0191501	0.0160358	701/9787/9735/9319/7272/11130	6
GO:1901606	alpha-amino acid catabolic process	6/239	90/18888	0.000989781	0.0191501	0.0160358	36/64577/2954/4942/1757/6898	6
GO:0034502	protein localization to chromosome	7/239	124/18888	0.00102171	0.0196459	0.0164509	701/1058/2099/2146/9735/4436/7272	7
GO:0006882	intracellular zinc ion homeostasis	4/239	36/18888	0.00107144	0.0203507	0.0170412	4494/4495/4499/4501	4
GO:0032094	response to food	4/239	36/18888	0.00107144	0.0203507	0.0170412	1312/1543/2539/2690	4
GO:0019319	hexose biosynthetic process	6/239	92/18888	0.00111012	0.0208315	0.0174438	2203/2308/27232/2819/4837/5105	6
GO:0071103	DNA conformation change	6/239	92/18888	0.00111012	0.0208315	0.0174438	3159/4172/4173/4175/5983/5984	6
GO:0007613	memory	7/239	126/18888	0.0011219	0.0209265	0.0175233	107/1312/22849/2237/4192/23236/1827	7
GO:0016485	protein processing	10/239	245/18888	0.00116803	0.0212388	0.0177849	590/922/1369/26999/2160/2158/3083/3818/4224/5054	10
GO:0045132	meiotic chromosome segregation	6/239	93/18888	0.00117434	0.0212388	0.0177849	6790/9134/10051/9319/7272/11130	6
GO:1902099	regulation of metaphase/anaphase transition of cell cycle	6/239	93/18888	0.00117434	0.0212388	0.0177849	701/9787/9735/9319/7272/11130	6
GO:0022616	DNA strand elongation	4/239	37/18888	0.0011895	0.0212388	0.0177849	4172/4173/5983/5984	4
GO:0008228	opsonization	3/239	17/18888	0.00119319	0.0212388	0.0177849	78989/2220/8547	3
GO:0051382	kinetochore assembly	3/239	17/18888	0.00119319	0.0212388	0.0177849	1058/9787/9735	3
GO:0051412	response to corticosterone	3/239	17/18888	0.00119319	0.0212388	0.0177849	1312/2353/2354	3
GO:1902969	mitotic DNA replication	3/239	17/18888	0.00119319	0.0212388	0.0177849	4172/4173/4175	3
GO:0051784	negative regulation of nuclear division	5/239	63/18888	0.00120339	0.0212986	0.0178349	701/9735/9319/7272/11130	5
GO:0046683	response to organophosphorus	7/239	128/18888	0.00122965	0.0216404	0.0181211	1393/2203/2353/2354/2819/5105/5983	7
GO:0043648	dicarboxylic acid metabolic process	6/239	94/18888	0.00124137	0.0217241	0.0181912	443/10841/4942/55753/5105/6898	6
GO:0006633	fatty acid biosynthetic process	8/239	166/18888	0.00126984	0.022098	0.0185043	6296/54988/1543/1544/1558/1559/1571/1576	8
GO:0016051	carbohydrate biosynthetic process	9/239	206/18888	0.00127845	0.0221243	0.0185264	2203/2308/2539/27232/2819/2998/4837/5105/5745	9
GO:0048545	response to steroid hormone	12/239	338/18888	0.00130209	0.0224089	0.0187646	590/1312/1369/2099/2353/2354/2690/5105/6716/27347/6898/7538	12
GO:1901617	organic hydroxy compound biosynthetic process	10/239	249/18888	0.0013187	0.0225701	0.0188996	6718/51302/1576/2539/2643/5105/5745/10998/6713/6716	10
GO:0051917	regulation of fibrinolysis	3/239	18/18888	0.00141852	0.0240147	0.0201093	2160/3818/5054	3
GO:1901569	fatty acid derivative catabolic process	3/239	18/18888	0.00141852	0.0240147	0.0201093	1579/8529/3248	3
GO:0005996	monosaccharide metabolic process	10/239	252/18888	0.0014418	0.0242768	0.0203288	114897/2203/2308/2539/2646/27232/2819/4837/4886/5105	10
GO:0051385	response to mineralocorticoid	4/239	40/18888	0.00159794	0.0266181	0.0222893	1312/2353/2354/27347	4
GO:0071459	protein localization to chromosome, centromeric region	4/239	40/18888	0.00159794	0.0266181	0.0222893	701/1058/9735/7272	4
GO:0002693	positive regulation of cellular extravasation	3/239	19/18888	0.00166885	0.0273604	0.0229109	10894/4192/83483	3
GO:0007076	mitotic chromosome condensation	3/239	19/18888	0.00166885	0.0273604	0.0229109	64151/51203/10051	3
GO:0051447	negative regulation of meiotic cell cycle	3/239	19/18888	0.00166885	0.0273604	0.0229109	9319/7272/11130	3
GO:1902808	positive regulation of cell cycle G1/S phase transition	5/239	68/18888	0.00169587	0.0275521	0.0230714	9134/1543/2146/23236/6241	5
GO:0051310	metaphase chromosome alignment	6/239	100/18888	0.00170708	0.0275521	0.0230714	1894/9735/4751/29127/10615/11130	6
GO:1903035	negative regulation of response to wounding	6/239	100/18888	0.00170708	0.0275521	0.0230714	114897/2160/3818/4192/5068/5054	6
GO:0006979	response to oxidative stress	13/239	398/18888	0.00174917	0.0280859	0.0235184	1312/1894/2110/2146/2353/2308/2539/2643/3082/1728/1827/6898/8876	13
GO:0010906	regulation of glucose metabolic process	6/239	101/18888	0.00179606	0.0286909	0.0240251	114897/2203/2308/2646/27232/4837	6
GO:0030193	regulation of blood coagulation	5/239	69/18888	0.00180981	0.028763	0.0240854	114897/2160/3818/5054/6915	5
GO:0072337	modified amino acid transport	4/239	42/18888	0.00191886	0.0303257	0.0253939	10257/6580/6540/6535	4
GO:2000573	positive regulation of DNA biosynthetic process	5/239	70/18888	0.00192925	0.0303257	0.0253939	2643/3082/4751/5983/5984	5
GO:0071474	cellular hyperosmotic response	3/239	20/18888	0.00194513	0.0303257	0.0253939	2203/5105/27347	3
GO:0050679	positive regulation of epithelial cell proliferation	9/239	219/18888	0.00194707	0.0303257	0.0253939	6387/1893/23421/3915/4192/4321/3164/5068/6690	9
GO:0015718	monocarboxylic acid transport	8/239	179/18888	0.00204464	0.0315238	0.0263972	10257/1579/8529/6554/6580/10998/6540/6535	8
GO:1901987	regulation of cell cycle phase transition	14/239	455/18888	0.00205126	0.0315238	0.0263972	6790/701/9134/1031/1543/9787/2146/9735/4436/23236/6241/9319/7272/11130	14
GO:1900046	regulation of hemostasis	5/239	71/18888	0.00205436	0.0315238	0.0263972	114897/2160/3818/5054/6915	5
GO:0022600	digestive system process	6/239	104/18888	0.00208419	0.0318021	0.0266302	1312/57817/4192/64081/6690/27347	6
GO:0032102	negative regulation of response to external stimulus	14/239	456/18888	0.00209291	0.0318021	0.0266302	114897/2160/57817/3082/3818/4192/4321/55872/5068/6091/5054/59307/11326/7538	14
GO:0062197	cellular response to chemical stress	11/239	311/18888	0.00211278	0.0319481	0.0267526	1894/2146/2203/2353/2308/2539/2643/3082/1728/5105/27347	11
GO:0019395	fatty acid oxidation	6/239	106/18888	0.00229481	0.034533	0.0289171	30/35/8529/2110/2639/51179	6
GO:0170041	non-proteinogenic amino acid metabolic process	5/239	73/18888	0.00232219	0.0347771	0.0291214	64577/27232/8974/26227/1757	5
GO:0019751	polyol metabolic process	6/239	107/18888	0.00240594	0.035727	0.0299168	1576/2643/27163/5105/23236/5745	6
GO:0007596	blood coagulation	9/239	226/18888	0.00240856	0.035727	0.0299168	114897/8529/2160/2158/3083/3818/8858/5054/6915	9
GO:0050818	regulation of coagulation	5/239	74/18888	0.00246523	0.0363943	0.0304757	114897/2160/3818/5054/6915	5
GO:0033574	response to testosterone	4/239	45/18888	0.0024799	0.0364381	0.0305123	1728/5723/6716/6915	4
GO:1901136	carbohydrate derivative catabolic process	10/239	273/18888	0.00258985	0.0378751	0.0317156	978/2203/57733/2819/10894/57134/4321/55753/55576/8876	10
GO:0045123	cellular extravasation	5/239	75/18888	0.00261457	0.0380578	0.0318687	6387/10894/4192/23236/83483	5
GO:0050890	cognition	11/239	322/18888	0.00276238	0.0400223	0.0335137	107/590/1312/22849/1393/22943/2237/2353/4192/23236/1827	11
GO:0050817	coagulation	9/239	231/18888	0.00278844	0.0402129	0.0336733	114897/8529/2160/2158/3083/3818/8858/5054/6915	9
GO:0006953	acute-phase response	4/239	47/18888	0.00291088	0.0417852	0.0349899	9332/3700/5068/59307	4
GO:1901568	fatty acid derivative metabolic process	5/239	77/18888	0.00293275	0.041906	0.035091	2182/1579/8529/2639/3248	5
GO:0007599	hemostasis	9/239	233/18888	0.00295305	0.0420035	0.0351726	114897/8529/2160/2158/3083/3818/8858/5054/6915	9
GO:0051303	establishment of chromosome localization	6/239	112/18888	0.00302343	0.0427809	0.0358236	1894/9735/4751/29127/10615/11130	6
GO:0006790	sulfur compound metabolic process	11/239	326/18888	0.00303518	0.0427809	0.0358236	2182/6296/54988/2539/2639/2690/10249/27232/2941/2954/26227	11
GO:1901653	cellular response to peptide	12/239	376/18888	0.00314071	0.044069	0.0369022	760/1393/2203/2353/2308/2642/2690/3164/5105/23236/8835/6690	12
GO:0034440	lipid oxidation	6/239	113/18888	0.00315993	0.0441398	0.0369615	30/35/8529/2110/2639/51179	6
GO:0030195	negative regulation of blood coagulation	4/239	49/18888	0.00339044	0.0471483	0.0394808	114897/2160/3818/5054	4
GO:0032355	response to estradiol	6/239	115/18888	0.00344665	0.047531	0.0398012	1393/2099/2146/3248/1728/8835	6
GO:0050673	epithelial cell proliferation	14/239	482/18888	0.00344848	0.047531	0.0398012	6387/1893/2099/2719/3082/23421/3915/4192/4321/3164/5068/6091/6690/7538	14
GO:0071320	cellular response to cAMP	4/239	50/18888	0.00364923	0.0498568	0.0417488	1393/2203/2819/5105	4
GO:1900047	negative regulation of hemostasis	4/239	50/18888	0.00364923	0.0498568	0.0417488	114897/2160/3818/5054	4

## Sheet: GO_CC_Results
ID	Description	GeneRatio	BgRatio	pvalue	p.adjust	qvalue	geneID	Count
GO:0098687	chromosomal region	18/243	402/19894	2.43467e-06	0.000388211	0.000339022	6790/701/1058/2146/2237/55355/23421/9735/4172/4173/4175/4436/64151/4751/10051/10615/7272/11130	18
GO:0072686	mitotic spindle	12/243	184/19894	2.87564e-06	0.000388211	0.000339022	6790/822/26586/9787/1894/51203/9055/29127/10615/10460/22974/7283	12
GO:0042827	platelet dense granule	5/243	21/19894	4.52573e-06	0.000407315	0.000355706	10257/55664/1893/3700/6694	5
GO:0000793	condensed chromosome	14/243	281/19894	9.97887e-06	0.000673574	0.000588228	6790/701/1058/55355/23421/9735/4288/64151/4751/10051/10615/7272/7283/11130	14
GO:0000779	condensed chromosome, centromeric region	11/243	181/19894	1.46027e-05	0.000761573	0.000665077	6790/701/1058/55355/23421/9735/64151/4751/10615/7272/11130	11
GO:0000775	chromosome, centromeric region	13/243	257/19894	1.76977e-05	0.000761573	0.000665077	6790/701/1058/2146/55355/23421/9735/64151/4751/10051/10615/7272/11130	13
GO:0031089	platelet dense granule lumen	4/243	14/19894	1.97445e-05	0.000761573	0.000665077	55664/1893/3700/6694	4
GO:0000922	spindle pole	10/243	177/19894	6.64544e-05	0.00177232	0.00154775	6790/26586/9787/9735/4751/9055/10615/10460/22974/7283	10
GO:0072562	blood microparticle	9/243	144/19894	7.09783e-05	0.00177232	0.00154775	173/213/590/735/922/2220/8547/3700/5444	9
GO:0034358	plasma lipoprotein particle	5/243	36/19894	7.22055e-05	0.00177232	0.00154775	319/1071/3931/4018/5444	5
GO:1990777	lipoprotein particle	5/243	36/19894	7.22055e-05	0.00177232	0.00154775	319/1071/3931/4018/5444	5
GO:0062023	collagen-containing extracellular matrix	16/243	428/19894	7.91455e-05	0.00178077	0.00155514	1690/6387/1805/1893/2158/2220/8547/2719/3700/3915/8685/4192/5118/5054/6694/8406	16
GO:0005819	spindle	16/243	433/19894	9.0601e-05	0.00188171	0.00164329	6790/701/822/26586/9787/1894/9735/4751/51203/9055/29127/10615/10460/22974/7272/7283	16
GO:0032994	protein-lipid complex	5/243	39/19894	0.000107035	0.00206425	0.0018027	319/1071/3931/4018/5444	5
GO:0000776	kinetochore	9/243	170/19894	0.000250211	0.00392565	0.00342825	6790/701/55355/23421/9735/4751/10615/7272/11130	9
GO:0034364	high-density lipoprotein particle	4/243	26/19894	0.000262786	0.00392565	0.00342825	319/1071/3931/5444	4
GO:0042555	MCM complex	3/243	11/19894	0.00027625	0.00392565	0.00342825	4172/4173/4175	3
GO:0071162	CMG complex	3/243	11/19894	0.00027625	0.00392565	0.00342825	4172/4173/4175	3
GO:1905370	serine-type endopeptidase complex	3/243	11/19894	0.00027625	0.00392565	0.00342825	78989/2220/8547	3
GO:0031261	DNA replication preinitiation complex	3/243	13/19894	0.000470247	0.00604604	0.00527997	4172/4173/4175	3
GO:1905286	serine-type peptidase complex	3/243	13/19894	0.000470247	0.00604604	0.00527997	78989/2220/8547	3
GO:0034774	secretory granule lumen	12/243	322/19894	0.000635341	0.00779737	0.0068094	30/213/978/55664/83716/1893/3082/3700/3934/51316/5054/6694	12
GO:0060205	cytoplasmic vesicle lumen	12/243	325/19894	0.000689113	0.00796347	0.00695445	30/213/978/55664/83716/1893/3082/3700/3934/51316/5054/6694	12
GO:0031983	vesicle lumen	12/243	326/19894	0.000707864	0.00796347	0.00695445	30/213/978/55664/83716/1893/3082/3700/3934/51316/5054/6694	12
GO:0005788	endoplasmic reticulum lumen	11/243	313/19894	0.00169313	0.0182858	0.0159689	174/213/590/920/2158/2719/3915/8974/8858/5959/6694	11
GO:0030496	midbody	8/243	205/19894	0.00379771	0.0394377	0.0344407	6790/822/22849/1894/4751/9055/29127/10615	8
GO:0005581	collagen trimer	5/243	86/19894	0.00407122	0.0407122	0.0355537	114897/78989/2220/8547/8685	5
GO:0009897	external side of plasma membrane	12/243	405/19894	0.00430139	0.0414777	0.0362222	10257/929/9332/920/10332/78989/6387/2220/8547/2690/3655/55576	12

## Sheet: GO_MF_Results
ID	Description	GeneRatio	BgRatio	pvalue	p.adjust	qvalue	geneID	Count
GO:0070330	aromatase activity	9/242	26/18522	2.46231e-11	1.37643e-08	1.13007e-08	1543/1544/1557/1558/1559/1571/1576/1579/8529	9
GO:0016712	oxidoreductase activity, acting on paired donors, with incorporation or reduction of molecular oxygen, reduced flavin or flavoprotein as one donor, and incorporation of one atom of oxygen	10/242	43/18522	1.58162e-10	3.19544e-08	2.6235e-08	1543/1544/1557/1558/1559/1571/51302/1576/1579/8529	10
GO:0005506	iron ion binding	16/242	153/18522	1.71491e-10	3.19544e-08	2.6235e-08	316/8424/1543/1544/1592/1557/1558/1559/1571/51302/1576/1579/8529/3934/8974/6241	16
GO:0016614	oxidoreductase activity, acting on CH-OH group of donors	15/242	135/18522	2.73625e-10	3.82391e-08	3.13948e-08	10257/124/130/57016/6718/22977/8529/2539/2819/51179/3248/26227/8608/5959/6716	15
GO:0016709	oxidoreductase activity, acting on paired donors, with incorporation or reduction of molecular oxygen, NAD(P)H as one donor, and incorporation of one atom of oxygen	9/242	38/18522	1.12072e-09	1.05148e-07	8.63285e-08	6718/1543/1592/1557/1559/1571/1576/8529/6713	9
GO:0004497	monooxygenase activity	13/242	105/18522	1.12861e-09	1.05148e-07	8.63285e-08	6718/1543/1544/1592/1557/1558/1559/1571/51302/1576/1579/8529/6713	13
GO:0008391	arachidonic acid monooxygenase activity	7/242	18/18522	1.67801e-09	1.34001e-07	1.10017e-07	1543/1557/1558/1559/1571/1579/8529	7
GO:0016616	oxidoreductase activity, acting on the CH-OH group of donors, NAD or NADP as acceptor	13/242	125/18522	9.82694e-09	6.86657e-07	5.63756e-07	10257/124/130/57016/6718/22977/2539/2819/3248/26227/8608/5959/6716	13
GO:0016705	oxidoreductase activity, acting on paired donors, with incorporation or reduction of molecular oxygen	15/242	179/18522	1.38859e-08	8.62468e-07	7.08099e-07	6718/8424/1543/1544/1592/1557/1558/1559/1571/51302/1576/1579/8529/8974/6713	15
GO:0008395	steroid hydroxylase activity	7/242	26/18522	3.17254e-08	1.70556e-06	1.40029e-06	1543/1544/1557/1558/1559/51302/1576	7
GO:0008392	arachidonic acid epoxygenase activity	6/242	16/18522	3.3562e-08	1.70556e-06	1.40029e-06	1557/1558/1559/1571/1579/8529	6
GO:0016725	oxidoreductase activity, acting on CH or CH2 groups	5/242	11/18522	1.58319e-07	7.37501e-06	6.05499e-06	1544/1558/1559/1576/6241	5
GO:0020037	heme binding	12/242	142/18522	3.6644e-07	1.57569e-05	1.29367e-05	1543/1544/1592/1557/1558/1559/1571/51302/1576/1579/8529/55240	12
GO:0046906	tetrapyrrole binding	12/242	152/18522	7.63424e-07	3.04824e-05	2.50265e-05	1543/1544/1592/1557/1558/1559/1571/51302/1576/1579/8529/55240	12
GO:0019825	oxygen binding	6/242	34/18522	4.62852e-06	0.000172489	0.000141616	213/1543/1592/1557/1571/1576	6
GO:0017116	single-stranded DNA helicase activity	5/242	23/18522	1.01426e-05	0.000354358	0.000290933	4172/4173/4175/5983/5984	5
GO:0016627	oxidoreductase activity, acting on the CH-CH group of donors	7/242	60/18522	1.27655e-05	0.000419759	0.000344628	30/35/36/6718/1723/2639/6716	7
GO:0050660	flavin adenine dinucleotide binding	8/242	88/18522	1.97693e-05	0.000613947	0.00050406	35/36/316/2110/2639/6713/55240/7296	8
GO:0004745	NAD-retinol dehydrogenase activity	4/242	20/18522	0.000116821	0.003437	0.00282183	124/130/8608/5959	4
GO:0008401	retinoic acid 4-hydroxylase activity	3/242	10/18522	0.000247012	0.00690397	0.00566826	1592/1558/1576	3
GO:0015645	fatty acid ligase activity	4/242	25/18522	0.000289759	0.00771311	0.00633258	2182/6296/54988/10998	4
GO:0016405	CoA-ligase activity	4/242	27/18522	0.000393844	0.0100072	0.00821607	2182/6296/54988/10998	4
GO:0017046	peptide hormone binding	5/242	50/18522	0.000479284	0.0112384	0.00922686	1393/2642/2690/5745/7433	5
GO:0004252	serine-type endopeptidase activity	9/242	174/18522	0.000482505	0.0112384	0.00922686	922/2160/2158/3083/3818/4018/10747/4321/8858	9
GO:0072349	modified amino acid transmembrane transporter activity	4/242	29/18522	0.0005222	0.0116764	0.00958649	10257/6580/6540/6535	4
GO:0003995	acyl-CoA dehydrogenase activity	3/242	13/18522	0.000571863	0.0118397	0.00972056	35/36/2639	3
GO:0052890	oxidoreductase activity, acting on the CH-CH group of donors, with a flavin as acceptor	3/242	13/18522	0.000571863	0.0118397	0.00972056	35/36/2639	3
GO:0016878	acid-thiol ligase activity	4/242	31/18522	0.000677794	0.0135317	0.0111097	2182/6296/54988/10998	4
GO:0019842	vitamin binding	8/242	150/18522	0.000809525	0.0156043	0.0128114	173/213/10841/27232/4942/55753/8974/6898	8
GO:0140161	monocarboxylate:sodium symporter activity	3/242	15/18522	0.000892368	0.0166278	0.0136517	6554/6540/6535	3
GO:0008236	serine-type peptidase activity	9/242	191/18522	0.000940381	0.0169572	0.0139221	922/2160/2158/3083/3818/4018/10747/4321/8858	9
GO:0003678	DNA helicase activity	5/242	59/18522	0.00102968	0.0173751	0.0142652	4172/4173/4175/5983/5984	5
GO:0016229	steroid dehydrogenase activity	4/242	35/18522	0.00108274	0.0173751	0.0142652	6718/8608/5959/6716	4
GO:0015378	sodium:chloride symporter activity	3/242	16/18522	0.00108775	0.0173751	0.0142652	6580/6540/6535	3
GO:0017171	serine hydrolase activity	9/242	195/18522	0.00108789	0.0173751	0.0142652	922/2160/2158/3083/3818/4018/10747/4321/8858	9
GO:0008028	monocarboxylic acid transmembrane transporter activity	5/242	64/18522	0.00148756	0.0230985	0.0189642	10257/6554/10998/6540/6535	5
GO:0015373	monoatomic anion:sodium symporter activity	3/242	18/18522	0.00155472	0.0234889	0.0192848	6580/6540/6535	3
GO:0071949	FAD binding	4/242	40/18522	0.0017959	0.0262089	0.0215179	316/6713/55240/7296	4
GO:0015355	secondary active monocarboxylate transmembrane transporter activity	3/242	19/18522	0.00182853	0.0262089	0.0215179	6554/6540/6535	3
GO:0016877	ligase activity, forming carbon-sulfur bonds	4/242	41/18522	0.00196989	0.0275291	0.0226018	2182/6296/54988/10998	4
GO:0016408	C-acyltransferase activity	3/242	20/18522	0.0021306	0.0290488	0.0238495	30/6296/54988	3
GO:0038024	cargo receptor activity	5/242	73/18522	0.00266555	0.0354772	0.0291273	9332/10894/8685/23166/55576	5
GO:0015377	chloride:monoatomic cation symporter activity	3/242	22/18522	0.00282332	0.0359387	0.0295062	6580/6540/6535	3
GO:0048029	monosaccharide binding	5/242	74/18522	0.00282881	0.0359387	0.0295062	10332/78989/2203/2539/8974	5
GO:0033218	amide binding	13/242	409/18522	0.00292226	0.036301	0.0298037	590/10332/1393/10841/2639/2642/2690/27232/8685/4886/5745/6716/7433	13
GO:0016903	oxidoreductase activity, acting on the aldehyde or oxo group of donors	4/242	48/18522	0.00352497	0.0428361	0.0351691	57016/64577/316/55753	4
GO:0005540	hyaluronic acid binding	3/242	24/18522	0.00364003	0.0432932	0.0355443	10894/23166/55576	3
GO:0030246	carbohydrate binding	10/242	279/18522	0.00379256	0.0441675	0.0362622	51266/10332/78989/2203/2220/8547/2539/2646/8974/5068	10
GO:0015296	monoatomic anion:monoatomic cation symporter activity	3/242	25/18522	0.00409689	0.046738	0.0383726	6580/6540/6535	3
GO:0005539	glycosaminoglycan binding	9/242	239/18522	0.00430115	0.0470984	0.0386685	83716/2160/4018/10894/4192/5118/5068/23166/55576	9
GO:0031406	carboxylic acid binding	8/242	196/18522	0.00432453	0.0470984	0.0386685	213/1592/10841/27232/4192/8974/5105/6898	8
GO:0009055	electron transfer activity	6/242	117/18522	0.00438125	0.0470984	0.0386685	22977/1544/2110/8974/26227/8608	6

## Sheet: KEGG_Results
ID	Description	GeneRatio	BgRatio	pvalue	p.adjust	qvalue	geneID	Count
hsa00830	Retinol metabolism	11/157	68/8664	3.0682e-08	7.79324e-06	7.07302e-06	124/130/316/1543/1544/1592/1558/1559/1576/8608/5959	11
hsa00982	Drug metabolism - cytochrome P450	10/157	72/8664	5.85741e-07	7.43891e-05	6.75144e-05	124/130/316/1544/1557/1558/1559/1571/1576/2941	10
hsa05204	Chemical carcinogenesis - DNA adducts	9/157	70/8664	4.23675e-06	0.000358711	0.000325561	1543/1544/1557/1558/1559/1571/1576/2941/10	9
hsa00071	Fatty acid degradation	7/157	43/8664	1.04562e-05	0.000533398	0.000484104	30/35/36/2182/124/130/2639	7
hsa00980	Metabolism of xenobiotics by cytochrome P450	9/157	78/8664	1.05e-05	0.000533398	0.000484104	124/130/22977/1543/1544/1559/1571/1576/2941	9
hsa00591	Linoleic acid metabolism	6/157	30/8664	1.33318e-05	0.000564381	0.000512223	1544/1557/1558/1559/1571/1576	6
hsa00350	Tyrosine metabolism	6/157	36/8664	3.99763e-05	0.00126925	0.00115195	124/130/316/1312/2954/6898	6
hsa03030	DNA replication	6/157	36/8664	3.99763e-05	0.00126925	0.00115195	2237/4172/4173/4175/5983/5984	6
hsa00140	Steroid hormone biosynthesis	7/157	62/8664	0.000119627	0.00337614	0.00306413	6718/1312/1543/1544/1571/1576/6716	7
hsa04610	Complement and coagulation cascades	8/157	86/8664	0.000155857	0.00395877	0.00359292	729/735/2160/2158/3818/10747/5054/11326	8
hsa04976	Bile secretion	8/157	89/8664	0.000198158	0.00457564	0.00415277	10257/107/760/1576/3781/6554/6580/10998	8
hsa00590	Arachidonic acid metabolism	6/157	61/8664	0.000784997	0.0166158	0.0150802	1557/1558/1559/1571/8529/3248	6
hsa00380	Tryptophan metabolism	5/157	42/8664	0.000907637	0.0177338	0.0160949	64577/316/1543/1544/2639	5
hsa04110	Cell cycle	9/157	157/8664	0.00216122	0.0391675	0.0355478	701/9134/1031/4616/4172/4173/4175/9319/7272	9
hsa04115	p53 signaling pathway	6/157	75/8664	0.00231304	0.0391675	0.0355478	9134/4616/6241/5054/55240/9540	6
hsa00983	Drug metabolism - other enzymes	6/157	80/8664	0.00320586	0.0492103	0.0446624	978/1571/1576/2941/10/6241	6
hsa00120	Primary bile acid biosynthesis	3/157	17/8664	0.0032936	0.0492103	0.0446624	6718/51302/10998	3
